# Supplementary material for: Kids motor performances datasets
Source: Data Brief. 2020 Nov 30;34:106582. doi: 10.1016/j.dib.2020.106582 (PMC7744643; doi:10.1016/j.dib.2020.106582)
Supplement: Supplementary file 1 [file mmc1.xlsx]

## Sheet: PAPER 1
NO.	STATE	GENDER	RESIDENTIAL	CLASS (BMI)	AGE	WEIGHT (kg)	HEIGHT (cm)	BMI (kg/m2)	POWER (cm)	FLEXIBILITY (cm)	COORDINATION (no.)	SPEED (sec)
0001	JOHOR	F	RURAL	NORMAL	7.1	18.5	111.2	15	111	35	8	4.5
0002	JOHOR	F	URBAN	NORMAL	7	18	116	13.4	110	38	7	4.79
0003	JOHOR	F	RURAL	NORMAL	7	18	116	13.4	128	30	8	4.9
0004	JOHOR	F	RURAL	NORMAL	7.1	21	119	14.8	123	29	9	4.9
0005	JOHOR	F	URBAN	NORMAL	7.1	19.5	117.5	14.1	109	28	7	4.9
0006	JOHOR	F	RURAL	NORMAL	7.1	20.15	117.1	14.7	104	31	4	4.67
0007	JOHOR	F	RURAL	NORMAL	7.1	18.2	113.5	14.1	112	29.5	10	5.4
0008	JOHOR	F	URBAN	OBESITY	7	37.6	126	23.7	101	34	4	4.98
0009	JOHOR	F	RURAL	NORMAL	7	19	116	14.1	97	32	3	3.98
0010	JOHOR	F	URBAN	NORMAL	7.1	25	126	15.7	102	28	8	5
0011	JOHOR	F	URBAN	NORMAL	7.1	29	131	16.9	112	29	6	5.17
0012	JOHOR	F	URBAN	NORMAL	7.1	24	121	16.4	109	22	7	4.23
0013	JOHOR	F	URBAN	NORMAL	7.1	21	119	14.8	102	26	10	5.06
0014	JOHOR	F	URBAN	NORMAL	7.1	22	119	15.5	114	26	3	4.13
0015	JOHOR	F	RURAL	OVERWEIGHT	7	20.5	108	17.6	98	30	5	5.04
0016	JOHOR	F	RURAL	NORMAL	7.1	21	116	15.6	100	26.5	8	5.04
0017	JOHOR	F	RURAL	NORMAL	7	21.5	118.5	15.3	86	29.5	7	4.73
0018	JOHOR	F	RURAL	OBESITY	7	32	123	21.2	100	31.5	2	4.81
0019	JOHOR	F	RURAL	OVERWEIGHT	7.1	26	119	18.4	97	32	6	5.34
0020	JOHOR	F	URBAN	OVERWEIGHT	7.1	21	108	18	91	29	4	4.29
0021	JOHOR	F	RURAL	NORMAL	7	17	110	14	98	29.5	7	5.32
0022	JOHOR	F	RURAL	NORMAL	7.1	25.1	126	15.8	83	34	5	4.87
0023	JOHOR	F	URBAN	NORMAL	7.1	21.2	126	13.4	107	32	3	5.29
0024	JOHOR	F	URBAN	NORMAL	7	22	119	15.5	86	30.5	6	4.98
0025	JOHOR	F	URBAN	NORMAL	7.1	23	123	15.2	110	29	2	5.04
0026	JOHOR	F	URBAN	NORMAL	7	21	122	14.1	102	27	4	4.98
0027	JOHOR	F	RURAL	NORMAL	7	20.5	118	14.7	85	27	9	4.92
0028	JOHOR	F	URBAN	OVERWEIGHT	7	28.9	128	17.6	93	30	1	4.48
0029	JOHOR	F	URBAN	THINNESS	7.1	17.5	118	12.6	104	27.5	3	5.1
0030	JOHOR	F	URBAN	NORMAL	7	21	117	15.3	122	13	4	4.48
0031	JOHOR	F	URBAN	NORMAL	7.1	21	116	15.6	77	29.5	5	4.67
0032	JOHOR	F	URBAN	NORMAL	7.1	23	124	15	101	30	1	4.73
0033	JOHOR	F	URBAN	NORMAL	7.1	21	128	12.8	96	29	4	5.23
0034	JOHOR	F	URBAN	NORMAL	7.1	25.9	125	16.6	92	27	4	4.93
0035	JOHOR	F	URBAN	THINNESS	7	17	119.5	11.9	89	31	1	4.72
0036	JOHOR	F	URBAN	THINNESS	7.1	17.9	122	12	96	28.5	7	5.73
0037	JOHOR	F	RURAL	NORMAL	7	21	120	14.6	102	25	1	4
0038	JOHOR	F	URBAN	NORMAL	7	24	120	16.7	79	25.5	9	4.87
0039	JOHOR	F	RURAL	NORMAL	7	21.6	119.5	15.1	97	22.5	5	4.87
0040	JOHOR	F	URBAN	NORMAL	7	25	127	15.5	95	31	1	4.85
0041	JOHOR	F	URBAN	NORMAL	7	19.2	112.5	15.2	86	29	9	5.56
0042	JOHOR	F	URBAN	NORMAL	7	20.8	126	13.1	105	28.5	1	4.98
0043	JOHOR	F	URBAN	NORMAL	7.1	22	121	15	95	30	3	5.4
0044	JOHOR	F	RURAL	OVERWEIGHT	7.1	26	120	18.1	81	31	2	4.79
0045	JOHOR	F	URBAN	NORMAL	7	19	116	14.1	93	31.5	4	5.63
0046	JOHOR	F	RURAL	OBESITY	7.1	43	124	28	99	34	4	6.68
0047	JOHOR	F	RURAL	NORMAL	7	19.15	105.8	17.1	83	34.5	1	4.54
0048	JOHOR	F	URBAN	NORMAL	7	22	119	15.5	82	26	6	5.04
0049	JOHOR	F	URBAN	NORMAL	7.1	18.5	118	13.3	102	26	1	5.03
0050	JOHOR	F	URBAN	NORMAL	7.1	18.4	113	14.4	107	28.5	2	5.65
0051	JOHOR	F	URBAN	OBESITY	7.1	29	120	20.1	101	29	1	5.15
0052	JOHOR	F	URBAN	NORMAL	7	17	103	16	85	21	8	5
0053	JOHOR	F	URBAN	THINNESS	7.1	17	120	11.8	85	21	4	2.79
0054	JOHOR	F	URBAN	OVERWEIGHT	7	25	118	18	96	27	2	5.25
0055	JOHOR	F	URBAN	NORMAL	7	21.1	121.7	14.2	91	27	2	5.1
0056	JOHOR	F	URBAN	NORMAL	7	23	127	14.3	98	21	9	5.71
0057	JOHOR	F	URBAN	NORMAL	7	19	121	13	99	20	1	4.35
0058	JOHOR	F	RURAL	OVERWEIGHT	7.1	24.4	115	18.4	86	26	7	5.53
0059	JOHOR	F	RURAL	NORMAL	7.1	18	118	12.9	78	29	4	5.25
0060	JOHOR	F	URBAN	NORMAL	7	18	119	12.7	81	29	8	6.02
0061	JOHOR	F	URBAN	NORMAL	7	20.7	117	15.1	101	28	1	5.48
0062	JOHOR	F	URBAN	NORMAL	7	25.3	126	15.9	93	22	1	4.05
0063	JOHOR	F	RURAL	NORMAL	7.1	22	116	16.3	108	27	1	5.3
0064	JOHOR	F	URBAN	NORMAL	7.1	24	129	14.4	87	28	1	4.73
0065	JOHOR	F	URBAN	OBESITY	7.1	29.5	120	20.5	100	29	1	5.37
0066	JOHOR	F	RURAL	NORMAL	7	22	113.5	17.1	92	33	2	6.05
0067	JOHOR	F	URBAN	NORMAL	7.1	23.4	116.5	17.2	87	30	1	5.04
0068	JOHOR	F	URBAN	NORMAL	7.1	24	123	15.9	83	32	3	5.67
0069	JOHOR	F	RURAL	NORMAL	7	19.5	111.5	15.7	97	28	1	5.48
0070	JOHOR	F	URBAN	NORMAL	7.1	17.8	111	14.4	92	31	1	5.37
0071	JOHOR	F	URBAN	NORMAL	7.1	18.4	115.5	13.8	103	33.5	1	6.31
0072	JOHOR	F	URBAN	NORMAL	7	24	125	15.4	75	29.5	1	4.96
0073	JOHOR	F	URBAN	NORMAL	7.1	26	123	17.2	78	23	6	5.09
0074	JOHOR	F	URBAN	NORMAL	7	17.04	111	13.8	105	28	1	5.98
0075	JOHOR	F	URBAN	NORMAL	7	19.4	114	14.9	90	24.5	3	5.23
0076	JOHOR	F	URBAN	NORMAL	7	15.5	110	12.8	95	29	1	5.67
0077	JOHOR	F	RURAL	NORMAL	7.1	26	123	17.2	79	33	1	5.42
0078	JOHOR	F	URBAN	SEVERE THINNESS	7	17.2	122	11.6	93	26	2	5.43
0079	JOHOR	F	RURAL	OVERWEIGHT	7.1	23	113	18	92	28.5	1	5.34
0080	JOHOR	F	URBAN	NORMAL	7	18.6	119	13.1	93	17	1	4.65
0081	JOHOR	F	URBAN	NORMAL	7.1	23	121	15.7	100	25	1	5.43
0082	JOHOR	F	URBAN	NORMAL	7	18.5	119	13.1	102	23	1	5.1
0083	JOHOR	F	URBAN	NORMAL	7.1	18	114	13.9	73	26.5	5	5.42
0084	JOHOR	F	RURAL	NORMAL	7.1	17.5	113.8	13.5	74	25	4	5.12
0085	JOHOR	F	URBAN	OBESITY	7.1	37.5	122	25.2	77	28.5	3	5.47
0086	JOHOR	F	URBAN	NORMAL	7	18.1	113	14.2	82	31.5	2	5.9
0087	JOHOR	F	URBAN	NORMAL	7	24	121	16.4	100	19	2	5.35
0088	JOHOR	F	URBAN	NORMAL	7	21	121	14.3	89	29.5	1	5.49
0089	JOHOR	F	URBAN	NORMAL	7	19	115	14.4	86	24	2	5.17
0090	JOHOR	F	URBAN	OVERWEIGHT	7.1	27	124	17.6	91	26	2	5.67
0091	JOHOR	F	URBAN	NORMAL	7.1	23	122.8	15.3	80	28	1	5.29
0092	JOHOR	F	URBAN	OBESITY	7	48	135	26.3	88	18	6	5.6
0093	JOHOR	F	URBAN	OBESITY	7.1	40.7	131	23.7	92	27	1	5.84
0094	JOHOR	F	RURAL	NORMAL	7	19.99	116	14.9	87	27	1	5.29
0095	JOHOR	F	RURAL	NORMAL	7.1	25	121	17.1	77	27	6	6.65
0096	JOHOR	F	URBAN	NORMAL	7.1	20	119	14.1	79	22	8	5.79
0097	JOHOR	F	URBAN	NORMAL	7	18	108.5	15.3	88	24	1	5.25
0098	JOHOR	F	URBAN	NORMAL	7	25.1	121.5	17	94	28	1	6.73
0099	JOHOR	F	URBAN	NORMAL	7.1	23	120.5	15.8	82	22	1	4.46
0100	JOHOR	F	URBAN	NORMAL	7	23	121	15.7	84	23.5	4	5.67
0101	JOHOR	F	RURAL	NORMAL	7.1	15.2	109.5	12.7	81	18	2	4.98
0102	JOHOR	F	URBAN	NORMAL	7	21.5	121.5	14.6	80	32	1	5.79
0103	JOHOR	F	URBAN	OVERWEIGHT	7.1	25	120	17.4	97	25	1	6.17
0104	JOHOR	F	RURAL	NORMAL	7.1	19	119.5	13.3	105	21.5	1	5.62
0105	JOHOR	F	URBAN	NORMAL	7	20.6	115	15.6	103	25	1	6.23
0106	JOHOR	F	URBAN	OVERWEIGHT	7.1	25	119	17.7	102	20	1	5.85
0107	JOHOR	F	URBAN	NORMAL	7.1	21	120	14.6	79	22	7	6.6
0108	JOHOR	F	URBAN	NORMAL	7	20	119	14.1	85	23	3	5.79
0109	JOHOR	F	URBAN	NORMAL	7	24	123	15.9	96	14	1	5.29
0110	JOHOR	F	URBAN	NORMAL	7.1	21	116	15.6	89	20	3	5.84
0111	JOHOR	F	URBAN	NORMAL	7	17.3	116	12.9	76	26	1	5.28
0112	JOHOR	F	URBAN	NORMAL	7	22	121	15	90	23	3	7.93
0113	JOHOR	F	URBAN	NORMAL	7.1	19	116	14.1	73	26	4	6.85
0114	JOHOR	F	URBAN	NORMAL	7	20	118.3	14.3	78	25	1	5.52
0115	JOHOR	F	URBAN	NORMAL	7.1	23	119	16.2	54	29	1	5.84
0116	JOHOR	F	URBAN	NORMAL	7.1	22	121	15	80	24.5	2	5.85
0117	JOHOR	F	URBAN	NORMAL	7.1	21	112	16.7	80	21	2	5.5
0118	JOHOR	F	URBAN	NORMAL	7	19	118	13.6	76	27	2	6.88
0119	JOHOR	F	URBAN	NORMAL	7.1	22.9	124	14.9	82	18	1	5.14
0120	JOHOR	F	RURAL	NORMAL	7	21	114.5	16	81	27.5	1	6.15
0121	JOHOR	F	RURAL	NORMAL	7.1	17	114	13.1	95	13	1	5.66
0122	JOHOR	F	URBAN	NORMAL	7.1	18.5	115.5	13.9	84	14	3	6.03
0123	JOHOR	F	URBAN	NORMAL	7.1	19.7	122.5	13.1	83	23	1	5.6
0124	JOHOR	F	URBAN	NORMAL	7.1	20.9	118.7	14.8	77	28	1	6.68
0125	JOHOR	F	RURAL	OVERWEIGHT	7.1	26.3	121.9	17.7	82	21.5	1	5.48
0126	JOHOR	F	URBAN	OBESITY	7.1	25.7	111	20.9	84	19.5	1	5.76
0127	JOHOR	F	URBAN	NORMAL	7.1	21	116	15.6	71	28	1	6.32
0128	JOHOR	F	URBAN	NORMAL	7.1	20.1	118	14.4	80	26	1	6.42
0129	JOHOR	F	URBAN	NORMAL	7.1	18.4	118	13.2	70	24.5	1	5.6
0130	JOHOR	F	URBAN	NORMAL	7	16.9	112.8	13.3	66	15	5	6.79
0131	JOHOR	F	URBAN	NORMAL	7.1	21.5	119.1	15.2	78	14.5	2	5.89
0132	JOHOR	F	URBAN	NORMAL	7	23	117.3	16.7	65	27.5	1	6.5
0133	JOHOR	F	RURAL	NORMAL	7	17.4	114	13.4	77	22	1	6.19
0134	KEDAH	F	URBAN	NORMAL	7.1	20.05	116	14.9	128	34	9	5.09
0135	KEDAH	F	RURAL	THINNESS	7.1	18	120	12.5	130	27	9	4.06
0136	KEDAH	F	URBAN	NORMAL	7	19	114	14.6	123	33	4	4.21
0137	KEDAH	F	URBAN	NORMAL	7	23	120	16	130	32.5	4	4.49
0138	KEDAH	F	URBAN	NORMAL	7	20	123.4	13.1	132	26	8	4.78
0139	KEDAH	F	RURAL	NORMAL	7.1	26	123.5	17	100	29	8	4.78
0140	KEDAH	F	RURAL	NORMAL	7	17.6	116	13.1	104	28	10	5.03
0141	KEDAH	F	URBAN	NORMAL	7.1	24.5	126.4	15.3	108	26	6	4.39
0142	KEDAH	F	RURAL	NORMAL	7	20	112	15.9	107	32	6	5.28
0143	KEDAH	F	URBAN	OBESITY	7.1	37.9	127	23.5	117	22	10	4.9
0144	KEDAH	F	URBAN	NORMAL	7	21	120	14.6	92	25	10	4.39
0145	KEDAH	F	RURAL	NORMAL	7.1	25	123	16.5	112	32	5	5.34
0146	KEDAH	F	URBAN	NORMAL	7.1	18.5	116	13.7	89	28.5	8	4.85
0147	KEDAH	F	URBAN	THINNESS	7.1	15	110	12.4	121	27	3	4.79
0148	KEDAH	F	RURAL	NORMAL	7.1	21.6	124	14	104	21	7	4.72
0149	KEDAH	F	RURAL	OVERWEIGHT	7.1	27	118	19.4	107	30	1	4.86
0150	KEDAH	F	RURAL	NORMAL	7.1	19	112	15.1	109	30	6	5.67
0151	KEDAH	F	URBAN	NORMAL	7	20.2	116	15	100	35	1	4.84
0152	KEDAH	F	URBAN	NORMAL	7	22	117	16.1	136	27	3	5.1
0153	KEDAH	F	URBAN	NORMAL	7	19.4	109	16.3	102	15.5	6	4.13
0154	KEDAH	F	URBAN	NORMAL	7	15	106	13.3	124	24.5	9	5.66
0155	KEDAH	F	URBAN	THINNESS	7	14.7	109	12.4	102	25	7	5.2
0156	KEDAH	F	RURAL	NORMAL	7.1	27.5	127.5	16.9	98	24	7	5.01
0157	KEDAH	F	RURAL	NORMAL	7.1	16.5	113	12.9	101	26	6	5.23
0158	KEDAH	F	RURAL	NORMAL	7.1	17	109	14.3	118	27	2	5.15
0159	KEDAH	F	RURAL	NORMAL	7.1	20	117.5	14.5	104	26.5	3	5.17
0160	KEDAH	F	RURAL	NORMAL	7.1	24	125	15.4	108	23	1	4.59
0161	KEDAH	F	RURAL	NORMAL	7.1	23.1	116	17.2	97	25	7	5.51
0162	KEDAH	F	RURAL	THINNESS	7	15	109	12.6	85	24	5	4.8
0163	KEDAH	F	URBAN	NORMAL	7.1	23.5	121.5	15.9	104	24.5	1	4.73
0164	KEDAH	F	RURAL	NORMAL	7.1	18	111.5	14.5	98	26	3	5.27
0165	KEDAH	F	RURAL	NORMAL	7	19.5	116.5	14.4	108	21.5	7	5.74
0166	KEDAH	F	RURAL	NORMAL	7.1	21	124	13.7	101	23	2	4.98
0167	KEDAH	F	RURAL	NORMAL	7	21	121	14.3	88	32	1	5.1
0168	KEDAH	F	URBAN	NORMAL	7.1	18.9	121	12.9	75	29	4	5.12
0169	KEDAH	F	URBAN	NORMAL	7	18.5	116	13.7	95	30	1	5.23
0170	KEDAH	F	RURAL	NORMAL	7.1	16.4	111	13.3	83	27.5	3	5.2
0171	KEDAH	F	RURAL	THINNESS	7.1	19	123	12.6	80	25.5	1	4.48
0172	KEDAH	F	RURAL	NORMAL	7	19	109	16	72	26	2	4.67
0173	KEDAH	F	URBAN	NORMAL	7.1	17	113	13.3	96	21	3	5.16
0174	KEDAH	F	RURAL	THINNESS	7	14	107	12.2	86	16	4	4.9
0175	KEDAH	F	RURAL	NORMAL	7.1	26	124.7	16.7	89	28	1	5.45
0176	KEDAH	F	URBAN	NORMAL	7	19.6	121	13.4	75	25.5	7	5.73
0177	KEDAH	F	RURAL	OVERWEIGHT	7.1	30	127	18.6	86	33	1	5.79
0178	KEDAH	F	RURAL	OVERWEIGHT	7.1	28	120	19.4	73	26	6	5.79
0179	KEDAH	F	RURAL	NORMAL	7	23.6	122	15.9	83	24.5	2	5.27
0180	KEDAH	F	URBAN	OBESITY	7	33	122	22.2	72	27	4	5.99
0181	KEDAH	F	RURAL	OBESITY	7.1	29.1	117	21.3	87	28	1	5.86
0182	KEDAH	F	RURAL	NORMAL	7.1	20	121.5	13.5	98	20.5	2	6.03
0183	KEDAH	F	RURAL	NORMAL	7.1	19	112	15.1	95	21	1	5.58
0184	KEDAH	F	RURAL	NORMAL	7.1	18	111.5	14.5	78	25	4	6.13
0185	KEDAH	F	URBAN	THINNESS	7.1	18	120	12.5	90	15	2	5.59
0186	KEDAH	F	URBAN	NORMAL	7	24.8	123	16.4	70	16	6	5.65
0187	KEDAH	F	RURAL	OBESITY	7.1	29.4	122	19.8	70	24	1	6.94
0188	KEDAH	F	URBAN	NORMAL	7.1	19.9	121	13.6	64	13	1	5.73
0189	KEDAH	F	URBAN	NORMAL	7	23	118.8	16.3	77	17	1	5.95
0190	KELANTAN	F	RURAL	NORMAL	7	20	121	13.7	106	31	8	4.3
0191	KELANTAN	F	RURAL	NORMAL	7	16.5	110	13.6	98	30.5	8	5
0192	KELANTAN	F	URBAN	OBESITY	7.1	30	115.3	22.6	109	33.5	5	5.21
0193	KELANTAN	F	RURAL	NORMAL	7	23.6	118	16.9	111	30	6	5.21
0194	KELANTAN	F	URBAN	OVERWEIGHT	7	28	123	18.5	107	32.5	10	5.79
0195	KELANTAN	F	RURAL	OBESITY	7.1	32	126	20.2	103	28.5	9	5.31
0196	KELANTAN	F	URBAN	NORMAL	7	18	115	13.6	123	27	7	5.3
0197	KELANTAN	F	RURAL	THINNESS	7	17	118	12.2	95	26.5	8	4.85
0198	KELANTAN	F	RURAL	NORMAL	7	16	104	14.8	101	28	10	5.54
0199	KELANTAN	F	RURAL	NORMAL	7.1	23.9	122	16.1	106	29	2	4.81
0200	KELANTAN	F	RURAL	NORMAL	7	21	118	15.1	101	29.5	3	4.98
0201	KELANTAN	F	URBAN	NORMAL	7.1	20	118	14.4	94	37	5	5.56
0202	KELANTAN	F	RURAL	NORMAL	7	21.4	122	14.4	95	29	4	4.97
0203	KELANTAN	F	URBAN	NORMAL	7	20	118	14.4	135	25	2	4.86
0204	KELANTAN	F	RURAL	NORMAL	7	17	111.5	13.7	88	28	6	5.1
0205	KELANTAN	F	RURAL	NORMAL	7.1	22.2	117	16.2	95	29	2	5.02
0206	KELANTAN	F	RURAL	NORMAL	7	23.3	120.5	16	91	33	3	5.62
0207	KELANTAN	F	URBAN	NORMAL	7	18.4	114	14.2	107	35	1	5.63
0208	KELANTAN	F	RURAL	NORMAL	7	21	114.5	16	102	28	2	5.35
0209	KELANTAN	F	URBAN	NORMAL	7	19.6	113.2	15.3	106	25	2	5.17
0210	KELANTAN	F	RURAL	NORMAL	7.1	23.8	120	16.5	92	27	4	5.36
0211	KELANTAN	F	URBAN	NORMAL	7	14.9	105	13.5	118	25	5	6.13
0212	KELANTAN	F	RURAL	NORMAL	7.1	24	120	16.7	90	25	1	4.4
0213	KELANTAN	F	URBAN	NORMAL	7.1	17.6	113.3	13.7	89	29.5	1	5.37
0214	KELANTAN	F	RURAL	OBESITY	7.1	28	118	20.1	98	19	1	4.67
0215	KELANTAN	F	RURAL	NORMAL	7.1	19	119	13.4	77	27	1	4.46
0216	KELANTAN	F	RURAL	NORMAL	7.1	20.1	115	15.2	68	26.5	3	4.81
0217	KELANTAN	F	RURAL	NORMAL	7	19	121.5	12.9	84	26	3	5.2
0218	KELANTAN	F	URBAN	OBESITY	7	29	118	20.8	90	25	7	6.06
0219	KELANTAN	F	RURAL	NORMAL	7	19	117	13.9	89	26	1	4.87
0220	KELANTAN	F	RURAL	NORMAL	7.1	23	121.5	15.6	90	29	1	5.6
0221	KELANTAN	F	RURAL	OBESITY	7.1	29	119.5	20.3	85	32	1	5.81
0222	KELANTAN	F	RURAL	NORMAL	7	17.3	115	13.1	105	23.5	1	5.25
0223	KELANTAN	F	URBAN	NORMAL	7	22	117.5	15.9	86	27	4	5.88
0224	KELANTAN	F	URBAN	NORMAL	7.1	24.6	120	17.1	71	32	1	5.47
0225	KELANTAN	F	RURAL	SEVERE THINNESS	7.1	16	118.5	11.4	77	31.5	1	5.56
0226	KELANTAN	F	URBAN	NORMAL	7.1	17.8	114	13.7	89	19	4	5.3
0227	KELANTAN	F	RURAL	THINNESS	7.1	15	110.5	12.3	86	30	1	5.84
0228	KELANTAN	F	RURAL	NORMAL	7.1	18.9	114.5	14.4	75	28.5	2	5.41
0229	KELANTAN	F	RURAL	OBESITY	7.1	33.1	127	20.5	80	25	7	5.93
0230	KELANTAN	F	URBAN	NORMAL	7.1	19	117.5	13.8	76	28.5	4	5.98
0231	KELANTAN	F	RURAL	NORMAL	7	19	115	14.4	68	24.5	5	5.31
0232	KELANTAN	F	RURAL	NORMAL	7	17	112	13.6	80	27	2	5.48
0233	KELANTAN	F	URBAN	NORMAL	7.1	20.6	114.1	15.8	89	27.5	1	5.48
0234	KELANTAN	F	RURAL	OVERWEIGHT	7	27.8	126.5	17.4	68	22	6	5.29
0235	KELANTAN	F	URBAN	NORMAL	7	21	115	15.9	83	23	1	4.98
0236	KELANTAN	F	URBAN	NORMAL	7	20.8	121.3	14.1	90	25.5	1	5.42
0237	KELANTAN	F	RURAL	NORMAL	7	26	130	15.4	81	21	2	5.14
0238	KELANTAN	F	RURAL	NORMAL	7.1	21.1	120	14.7	67	29	2	6
0239	KELANTAN	F	RURAL	NORMAL	7.1	20	121	13.7	80	26	4	9
0240	KELANTAN	F	RURAL	NORMAL	7.1	20.3	117	14.8	77	23	3	5.59
0241	KELANTAN	F	URBAN	NORMAL	7	22	123	14.5	88	25	1	5.65
0242	KELANTAN	F	URBAN	NORMAL	7.1	22	121	15	89	24	1	5.68
0243	KELANTAN	F	RURAL	NORMAL	7.1	20.8	117	15.2	66	24.5	1	5.09
0244	KELANTAN	F	RURAL	THINNESS	7.1	15	110	12.4	84	25.5	1	6.4
0245	KELANTAN	F	RURAL	NORMAL	7.1	25	125	16	89	22	1	6.43
0246	KELANTAN	F	RURAL	THINNESS	7.1	16.4	117.5	11.9	70	26.5	1	6.3
0247	KELANTAN	F	URBAN	OVERWEIGHT	7	34	135	18.7	63	26	1	6.29
0248	KELANTAN	F	URBAN	THINNESS	7.1	17	117	12.4	61	27	1	10
0249	KELANTAN	F	RURAL	NORMAL	7	18	110	14.9	74	23	1	6.06
0250	KELANTAN	F	URBAN	NORMAL	7.1	19	115	14.4	56	21.5	1	6.9
0251	KUALA LUMPUR	F	URBAN	NORMAL	7.1	19.8	116.2	14.7	120	31.5	7	4.22
0252	KUALA LUMPUR	F	URBAN	NORMAL	7.1	17.9	111.5	14.4	117	29	7	4.42
0253	KUALA LUMPUR	F	URBAN	NORMAL	7	17.5	116	13	127	28	4	4.53
0254	KUALA LUMPUR	F	URBAN	OBESITY	7.1	40	131	23.3	100	36.5	5	5.06
0255	KUALA LUMPUR	F	URBAN	NORMAL	7	21.1	120.7	14.5	100	31.5	7	5.11
0256	KUALA LUMPUR	F	URBAN	NORMAL	7	24	124.5	15.5	102	41	10	5.94
0257	KUALA LUMPUR	F	URBAN	NORMAL	7.1	18	119	12.7	99	31	7	5.14
0258	KUALA LUMPUR	F	URBAN	NORMAL	7.1	17.2	112	13.7	112	27.5	2	4.54
0259	KUALA LUMPUR	F	URBAN	NORMAL	7	18.8	116	14	115	30.5	2	5.03
0260	KUALA LUMPUR	F	URBAN	NORMAL	7	26.6	127	16.5	103	28	5	5.09
0261	KUALA LUMPUR	F	URBAN	NORMAL	7	22.9	119	16.2	102	24	4	4.59
0262	KUALA LUMPUR	F	URBAN	NORMAL	7.1	16.5	110	13.6	99	30	2	4.98
0263	KUALA LUMPUR	F	URBAN	NORMAL	7.1	18.8	119	13.3	111	18	8	5.16
0264	KUALA LUMPUR	F	URBAN	NORMAL	7	17.9	105	16.2	88	29	5	5.09
0265	KUALA LUMPUR	F	URBAN	NORMAL	7.1	23.4	125	15	86	30	5	5.23
0266	KUALA LUMPUR	F	URBAN	NORMAL	7.1	19.8	115	15	82	36	3	5.15
0267	KUALA LUMPUR	F	URBAN	OVERWEIGHT	7	29.05	123	19.2	85	28	5	5
0268	KUALA LUMPUR	F	URBAN	NORMAL	7	23	120	16	92	24.5	5	4.86
0269	KUALA LUMPUR	F	URBAN	OVERWEIGHT	7	20.3	105	18.4	107	29	1	5.1
0270	KUALA LUMPUR	F	URBAN	NORMAL	7.1	24	122	16.1	92	27.5	8	5.8
0271	KUALA LUMPUR	F	URBAN	NORMAL	7.1	24.8	127.3	15.3	101	26.5	5	5.6
0272	KUALA LUMPUR	F	URBAN	NORMAL	7.1	21.4	115.5	16	83	28	1	4.47
0273	KUALA LUMPUR	F	URBAN	NORMAL	7	23.8	124	15.5	101	27	1	5.14
0274	KUALA LUMPUR	F	URBAN	NORMAL	7.1	27	137	14.4	91	22.5	3	4.61
0275	KUALA LUMPUR	F	URBAN	NORMAL	7	17.1	114.5	13	102	25	1	5.09
0276	KUALA LUMPUR	F	URBAN	NORMAL	7.1	20.7	121	14.1	98	29	1	5.21
0277	KUALA LUMPUR	F	URBAN	OVERWEIGHT	7.1	25.9	119	18.3	88	28.5	5	5.94
0278	KUALA LUMPUR	F	URBAN	NORMAL	7	19.8	115	15	75	36	2	5.6
0279	KUALA LUMPUR	F	URBAN	NORMAL	7	22.8	119	16.1	75	26	8	5.72
0280	KUALA LUMPUR	F	URBAN	NORMAL	7.1	23.2	120	16.1	85	29	1	5.3
0281	KUALA LUMPUR	F	URBAN	NORMAL	7.1	21.8	118	15.7	85	33	1	5.55
0282	KUALA LUMPUR	F	URBAN	NORMAL	7	21.6	117	15.8	86	24	3	5.25
0283	KUALA LUMPUR	F	URBAN	NORMAL	7.1	18	117	13.1	93	31	1	6
0284	KUALA LUMPUR	F	URBAN	NORMAL	7.1	25	132	14.3	87	18	10	6.19
0285	KUALA LUMPUR	F	URBAN	NORMAL	7	22.1	116	16.4	76	31	3	6.53
0286	KUALA LUMPUR	F	URBAN	THINNESS	7.1	20	126	12.6	96	18	4	5.68
0287	KUALA LUMPUR	F	URBAN	NORMAL	7.1	22.5	125	14.4	112	22.5	1	5.69
0288	KUALA LUMPUR	F	URBAN	NORMAL	7	21.5	124	14	94	18.5	4	5.72
0289	KUALA LUMPUR	F	URBAN	NORMAL	7.1	17.4	117	12.7	92	20	4	5.84
0290	KUALA LUMPUR	F	URBAN	NORMAL	7.1	21	116	15.6	80	24.5	4	5.73
0291	KUALA LUMPUR	F	URBAN	NORMAL	7.1	19.5	110	16.1	90	23	2	5.59
0292	KUALA LUMPUR	F	URBAN	NORMAL	7	23.5	121	16.1	77	23.5	6	6.03
0293	KUALA LUMPUR	F	URBAN	NORMAL	7.1	21.7	118	15.6	77	22.5	4	5.73
0294	KUALA LUMPUR	F	URBAN	NORMAL	7.1	17.2	110	14.2	75	27.5	1	5.51
0295	KUALA LUMPUR	F	URBAN	OVERWEIGHT	7.1	22.7	114.5	17.3	74	27	1	5.94
0296	KUALA LUMPUR	F	URBAN	NORMAL	7.1	22.4	121.4	15.2	75	21.5	1	5.3
0297	KUALA LUMPUR	F	URBAN	NORMAL	7.1	17.4	107	15.2	69	25.5	2	6.51
0298	LABUAN	F	URBAN	OVERWEIGHT	7.1	27.1	123	17.9	100	27	2	4.65
0299	LABUAN	F	URBAN	NORMAL	7	20.5	123.2	13.5	85	28	2	5.48
0300	LABUAN	F	URBAN	SEVERE THINNESS	7	16.2	119	11.4	66	16.5	4	6.03
0301	MELAKA	F	RURAL	OBESITY	7.1	37.7	112	30.1	100	40	6	4.54
0302	MELAKA	F	RURAL	NORMAL	7.1	21	124	13.7	110	30.5	8	5.09
0303	MELAKA	F	URBAN	NORMAL	7.1	19	113	14.9	110	29	6	4.81
0304	MELAKA	F	RURAL	NORMAL	7.1	18.4	119.3	12.9	100	32.5	2	4.1
0305	MELAKA	F	RURAL	NORMAL	7	19.1	117.4	13.9	98	28	8	5.07
0306	MELAKA	F	RURAL	NORMAL	7.1	19	119	13.4	97	30	4	5
0307	MELAKA	F	URBAN	NORMAL	7.1	22	123.4	14.4	102	31	3	5.23
0308	MELAKA	F	RURAL	OVERWEIGHT	7	28	121.5	19	95	28.5	8	6.1
0309	MELAKA	F	RURAL	NORMAL	7.1	19	115	14.4	102	26	1	4.29
0310	MELAKA	F	RURAL	NORMAL	7.1	20	118	14.4	90	29	2	4.79
0311	MELAKA	F	URBAN	NORMAL	7	22	119	15.5	84	37	5	6.06
0312	MELAKA	F	RURAL	NORMAL	7	20	120	13.9	96	28	1	4.93
0313	MELAKA	F	RURAL	NORMAL	7.1	18	113	14.1	94	20	5	4.9
0314	MELAKA	F	RURAL	NORMAL	7	20	115	15.1	88	28	1	4.46
0315	MELAKA	F	RURAL	NORMAL	7.1	21	117	15.3	99	26	1	5
0316	MELAKA	F	URBAN	NORMAL	7.1	21.6	117	15.8	98	21	6	5.42
0317	MELAKA	F	URBAN	NORMAL	7.1	18.8	117	13.7	91	24	5	5.34
0318	MELAKA	F	RURAL	NORMAL	7.1	22.5	122	15.1	90	28.5	4	6.07
0319	MELAKA	F	RURAL	NORMAL	7.1	17	107	14.8	71	26.5	1	4.71
0320	MELAKA	F	RURAL	NORMAL	7.1	24	132	13.8	71	25	2	5
0321	MELAKA	F	URBAN	OVERWEIGHT	7.1	26.3	119.4	18.4	83	25.5	3	5.54
0322	MELAKA	F	URBAN	OVERWEIGHT	7.1	27	121	18.4	92	26.5	1	5.82
0323	MELAKA	F	RURAL	NORMAL	7	20	114.5	15.3	50	29.5	2	5.6
0324	MELAKA	F	RURAL	NORMAL	7	22	120	15.3	91	23	1	5.31
0325	MELAKA	F	RURAL	NORMAL	7	20	122	13.4	83	27	1	5.85
0326	MELAKA	F	RURAL	NORMAL	7	18	114	13.9	69	26.5	1	5.56
0327	MELAKA	F	RURAL	NORMAL	7.1	24.05	126	15.1	64	28	1	6.67
0328	MELAKA	F	URBAN	NORMAL	7.1	23.1	124.5	14.9	80	22	1	6.54
0329	NEGERI SEMBILAN	F	RURAL	NORMAL	7	22.2	122	14.9	124	26	8	4.53
0330	NEGERI SEMBILAN	F	URBAN	NORMAL	7.1	19.5	115	14.7	108	26	5	3
0331	NEGERI SEMBILAN	F	URBAN	NORMAL	7.1	20	119	14.1	117	33	6	5.71
0332	NEGERI SEMBILAN	F	URBAN	NORMAL	7	21.5	119.5	15.1	110	25	5	4.47
0333	NEGERI SEMBILAN	F	URBAN	NORMAL	7	20.8	115.8	15.5	94	33	7	6.13
0334	NEGERI SEMBILAN	F	URBAN	OVERWEIGHT	7.1	26	119	18.4	95	27	3	4.73
0335	NEGERI SEMBILAN	F	URBAN	OVERWEIGHT	7	28.1	120.6	19.3	95	32.5	5	5.7
0336	NEGERI SEMBILAN	F	RURAL	NORMAL	7	18	116	13.4	105	25	5	5.24
0337	NEGERI SEMBILAN	F	URBAN	OBESITY	7	29.05	121	19.8	77	36	3	5.15
0338	NEGERI SEMBILAN	F	URBAN	NORMAL	7	19	111	15.4	92	28	1	4.13
0339	NEGERI SEMBILAN	F	URBAN	NORMAL	7.1	23.5	120.5	16.2	92	34	3	6.07
0340	NEGERI SEMBILAN	F	RURAL	OVERWEIGHT	7	26.8	122	18	91	33.5	1	5.49
0341	NEGERI SEMBILAN	F	URBAN	NORMAL	7.1	22	119	15.5	86	20	6	5
0342	NEGERI SEMBILAN	F	URBAN	OVERWEIGHT	7.1	26.9	122.2	18	75	31	4	5.63
0343	NEGERI SEMBILAN	F	URBAN	OBESITY	7	30	123	19.8	83	24.5	8	5.68
0344	NEGERI SEMBILAN	F	URBAN	OVERWEIGHT	7	23	112	18.3	82	30	1	5.4
0345	NEGERI SEMBILAN	F	URBAN	OVERWEIGHT	7.1	27	122.2	18.1	97	27	2	6.41
0346	NEGERI SEMBILAN	F	URBAN	OBESITY	7.1	22.31	103	21	73	29	1	5.31
0347	NEGERI SEMBILAN	F	RURAL	NORMAL	7.1	19.6	120	13.6	65	29	2	5.42
0348	NEGERI SEMBILAN	F	URBAN	NORMAL	7	20	112	15.9	74	31	3	6.25
0349	NEGERI SEMBILAN	F	URBAN	NORMAL	7.1	18	114	13.9	92	24	5	6.95
0350	NEGERI SEMBILAN	F	RURAL	OBESITY	7.1	30.3	114	23.3	85	27.5	3	6.29
0351	NEGERI SEMBILAN	F	RURAL	NORMAL	7.1	21	120	14.6	80	26.5	4	6.06
0352	NEGERI SEMBILAN	F	RURAL	NORMAL	7.1	21	115	15.9	77	25	4	5.67
0353	NEGERI SEMBILAN	F	RURAL	OBESITY	7	47	126	29.6	62	29.5	4	7.35
0354	NEGERI SEMBILAN	F	RURAL	OVERWEIGHT	7	24	113	18.8	63	28	4	6
0355	NEGERI SEMBILAN	F	RURAL	OVERWEIGHT	7.1	23	112.5	18.2	92	24	1	5.35
0356	NEGERI SEMBILAN	F	URBAN	OVERWEIGHT	7	25	119	17.7	81	23	1	5
0357	NEGERI SEMBILAN	F	URBAN	NORMAL	7.1	22	117	16.1	73	24.5	1	5.12
0358	NEGERI SEMBILAN	F	RURAL	NORMAL	7.1	20.9	116	15.5	85	23	4	6.01
0359	NEGERI SEMBILAN	F	URBAN	OVERWEIGHT	7.1	19.89	101	19.5	73	27	2	5.77
0360	NEGERI SEMBILAN	F	URBAN	OBESITY	7.1	40	127	24.8	84	26	1	5.79
0361	NEGERI SEMBILAN	F	RURAL	NORMAL	7.1	20	116	14.9	73	25	3	5.79
0362	NEGERI SEMBILAN	F	URBAN	OBESITY	7.1	34	128	20.8	80	18	4	5.67
0363	NEGERI SEMBILAN	F	RURAL	OBESITY	7	32	127	19.8	91	23	1	6.15
0364	NEGERI SEMBILAN	F	URBAN	OBESITY	7.1	23.4	106	20.8	80	25	1	5.98
0365	NEGERI SEMBILAN	F	URBAN	OVERWEIGHT	7	27	123.8	17.6	64	23	1	5.61
0366	PAHANG	F	RURAL	NORMAL	7.1	22.5	118	16.2	106	35.5	7	3.18
0367	PAHANG	F	RURAL	NORMAL	7.1	26.5	125	17	100	33	6	3.23
0368	PAHANG	F	RURAL	NORMAL	7.1	18	110	14.9	104	32.5	7	4.67
0369	PAHANG	F	RURAL	NORMAL	7.1	20	118	14.4	107	28.5	10	4.79
0370	PAHANG	F	URBAN	NORMAL	7	20	113	15.7	101	28.5	8	5
0371	PAHANG	F	URBAN	OVERWEIGHT	7.1	28	120.5	19.3	83	34.5	6	4.76
0372	PAHANG	F	URBAN	NORMAL	7.1	20.11	122.1	13.5	105	28	3	4.54
0373	PAHANG	F	RURAL	NORMAL	7.1	18	113	14.1	102	31.5	1	4.6
0374	PAHANG	F	URBAN	THINNESS	7.1	14.5	111	11.8	106	29	2	4.79
0375	PAHANG	F	URBAN	NORMAL	7.1	20	117	14.6	100	27	2	3.25
0376	PAHANG	F	URBAN	NORMAL	7	19	108.5	16.1	94	30	6	5.29
0377	PAHANG	F	URBAN	THINNESS	7.1	17	119.5	11.9	92	26	6	4.73
0378	PAHANG	F	URBAN	OVERWEIGHT	7	29	128	17.7	88	36	7	5.7
0379	PAHANG	F	URBAN	NORMAL	7.1	25.5	122.5	17	108	28	2	5.02
0380	PAHANG	F	RURAL	NORMAL	7	20.9	118.1	15	97	34	1	4.87
0381	PAHANG	F	RURAL	NORMAL	7.1	20	121	13.7	94	27	2	3.72
0382	PAHANG	F	URBAN	THINNESS	7.1	16	113.5	12.4	115	32	1	5.24
0383	PAHANG	F	URBAN	NORMAL	7.1	29	131	16.9	94	22	10	5.04
0384	PAHANG	F	URBAN	NORMAL	7	20.11	116	14.9	88	30.5	3	4.98
0385	PAHANG	F	URBAN	NORMAL	7.1	18	113	14.1	98	29.5	2	5.1
0386	PAHANG	F	URBAN	OBESITY	7	31	119	21.9	91	24	7	4.87
0387	PAHANG	F	URBAN	NORMAL	7.1	20.6	119	14.5	107	26.5	1	4.81
0388	PAHANG	F	URBAN	NORMAL	7.1	17.5	114.5	13.3	93	27.5	2	4.62
0389	PAHANG	F	RURAL	NORMAL	7.1	17	108	14.6	91	32	1	4.94
0390	PAHANG	F	URBAN	NORMAL	7	22	114.5	16.8	83	33	2	4.9
0391	PAHANG	F	URBAN	OVERWEIGHT	7.1	29	123.5	19	87	23.5	7	4.64
0392	PAHANG	F	URBAN	NORMAL	7.1	16	109	13.5	88	27.5	7	5.28
0393	PAHANG	F	URBAN	OVERWEIGHT	7	25.5	120	17.7	96	24	7	5.34
0394	PAHANG	F	URBAN	NORMAL	7.1	19.5	122	13.1	76	29.5	5	5.08
0395	PAHANG	F	RURAL	NORMAL	7.1	19.7	112	15.7	82	22	8	4.85
0396	PAHANG	F	URBAN	THINNESS	7.1	20.15	128	12.3	80	27	4	4.81
0397	PAHANG	F	URBAN	NORMAL	7	23	122	15.5	100	27	5	6
0398	PAHANG	F	URBAN	NORMAL	7.1	18.7	116	13.9	103	23.5	8	7.42
0399	PAHANG	F	URBAN	NORMAL	7	18.1	118	13	118	27.5	1	5.92
0400	PAHANG	F	RURAL	NORMAL	7.1	16.93	112.1	13.5	77	12.5	9	4.85
0401	PAHANG	F	URBAN	THINNESS	7	15	110	12.4	95	19.5	4	4.98
0402	PAHANG	F	RURAL	OVERWEIGHT	7.1	24.5	112	19.5	93	27	1	4.92
0403	PAHANG	F	RURAL	THINNESS	7.1	16	115	12.1	91	27	6	6.17
0404	PAHANG	F	URBAN	NORMAL	7	24	120	16.7	96	26.5	1	5.23
0405	PAHANG	F	URBAN	THINNESS	7	17	118	12.2	88	24	1	4.62
0406	PAHANG	F	URBAN	NORMAL	7	20	117	14.6	87	19	10	5.6
0407	PAHANG	F	URBAN	NORMAL	7	19	120	13.2	79	28	2	5.17
0408	PAHANG	F	RURAL	NORMAL	7	20	122	13.4	91	25	1	5.1
0409	PAHANG	F	URBAN	NORMAL	7.1	17.9	112	14.3	84	29.5	3	6.29
0410	PAHANG	F	RURAL	NORMAL	7	16	108	13.7	81	30	1	5.54
0411	PAHANG	F	URBAN	NORMAL	7.1	17.9	118	12.9	93	23.5	6	7.48
0412	PAHANG	F	RURAL	NORMAL	7.1	18	117	13.1	79	21	3	5
0413	PAHANG	F	URBAN	OVERWEIGHT	7.1	27	125	17.3	91	24	2	5.54
0414	PAHANG	F	RURAL	NORMAL	7.1	19.4	111.2	15.7	81	29	1	5.46
0415	PAHANG	F	RURAL	NORMAL	7.1	19	112	15.1	91	28.5	1	5.98
0416	PAHANG	F	RURAL	NORMAL	7	21	116	15.6	101	24	1	5.6
0417	PAHANG	F	RURAL	NORMAL	7.1	22	121.4	14.9	91	28	1	6.05
0418	PAHANG	F	URBAN	OBESITY	7	47.01	122	31.6	83	16	1	4.98
0419	PAHANG	F	RURAL	NORMAL	7.1	19	112	15.1	88	17.5	1	5.17
0420	PAHANG	F	URBAN	NORMAL	7.1	20.03	119	14.1	59	23	7	6.37
0421	PAHANG	F	RURAL	NORMAL	7.1	21.5	120.5	14.8	90	25.5	1	5.73
0422	PAHANG	F	URBAN	NORMAL	7	24.7	128.3	15	62	31.5	1	6.1
0423	PAHANG	F	URBAN	OBESITY	7	29	121	19.8	89	21.5	3	6.57
0424	PAHANG	F	URBAN	NORMAL	7	19	119.4	13.3	82	25	1	5.46
0425	PAHANG	F	URBAN	NORMAL	7.1	17	110	14	82	25	1	5.48
0426	PAHANG	F	URBAN	NORMAL	7.1	22	129	13.2	88	23.5	1	5.56
0427	PAHANG	F	URBAN	NORMAL	7.1	21	115	15.9	77	25.5	1	5.54
0428	PAHANG	F	RURAL	NORMAL	7.1	19	120.5	13.1	74	17	1	5.04
0429	PAHANG	F	RURAL	NORMAL	7.1	19.1	113.5	14.8	82	24	1	6.8
0430	PAHANG	F	URBAN	NORMAL	7	22.6	118.5	16.1	68	12	2	5.78
0431	PAHANG	F	RURAL	NORMAL	7.1	17	110	14	70	19	1	5.78
0432	PAHANG	F	RURAL	NORMAL	7.1	19	111	15.4	60	18	1	5.91
0433	PERAK	F	RURAL	THINNESS	7	19	123	12.6	100	33	8	4.58
0434	PERAK	F	RURAL	NORMAL	7.1	18.3	114.5	14	101	27.5	9	4.42
0435	PERAK	F	URBAN	NORMAL	7.1	20	112	15.9	120	26	10	4.97
0436	PERAK	F	RURAL	NORMAL	7	22.1	120.5	15.2	121	22	10	4.18
0437	PERAK	F	URBAN	NORMAL	7.1	24	126	15.1	112	30	3	4.67
0438	PERAK	F	RURAL	NORMAL	7	20	118	14.4	95	28	8	4.91
0439	PERAK	F	URBAN	OBESITY	7	36	126	22.7	105	28	5	4.94
0440	PERAK	F	RURAL	NORMAL	7	18	118	12.9	108	33	1	4.79
0441	PERAK	F	RURAL	NORMAL	7	21	121	14.3	100	30.5	8	5.5
0442	PERAK	F	URBAN	OVERWEIGHT	7	25	116	18.6	113	27	10	5.51
0443	PERAK	F	URBAN	NORMAL	7	24	121	16.4	104	29.5	1	4.23
0444	PERAK	F	URBAN	NORMAL	7.1	24	126	15.1	96	30	6	5.21
0445	PERAK	F	URBAN	NORMAL	7.1	16	108	13.7	103	26	2	3.54
0446	PERAK	F	RURAL	NORMAL	7	17	112	13.6	94	26	6	4.82
0447	PERAK	F	URBAN	NORMAL	7	17	110	14	72	32	4	4.25
0448	PERAK	F	URBAN	NORMAL	7.1	18.9	116	14	95	26.5	4	4.73
0449	PERAK	F	RURAL	NORMAL	7.1	22	116	16.3	101	27	2	4.67
0450	PERAK	F	RURAL	NORMAL	7	16.9	112.2	13.4	114	27	1	4.87
0451	PERAK	F	RURAL	NORMAL	7.1	17.9	116	13.3	106	30	3	5.5
0452	PERAK	F	URBAN	NORMAL	7	21	118	15.1	118	26	5	5.6
0453	PERAK	F	RURAL	NORMAL	7.1	21	120.5	14.5	96	28	3	5.08
0454	PERAK	F	RURAL	NORMAL	7.1	17	114	13.1	100	22	4	4.72
0455	PERAK	F	RURAL	OBESITY	7	40	127	24.8	82	32	6	5.45
0456	PERAK	F	RURAL	NORMAL	7	19	113	14.9	113	33	2	6.1
0457	PERAK	F	RURAL	NORMAL	7.1	20	115	15.1	93	28	4	5.23
0458	PERAK	F	RURAL	NORMAL	7.1	19.5	113.5	15.1	111	28	2	5.54
0459	PERAK	F	URBAN	NORMAL	7.1	22	119	15.5	107	32	1	5.48
0460	PERAK	F	RURAL	OVERWEIGHT	7	24.5	114	18.9	81	28	2	4.64
0461	PERAK	F	RURAL	THINNESS	7.1	15	111	12.2	89	24	5	5.03
0462	PERAK	F	URBAN	SEVERE THINNESS	7.1	15	114	11.5	91	23.5	5	5.17
0463	PERAK	F	RURAL	NORMAL	7.1	25.2	123.5	16.5	85	26.5	8	5.84
0464	PERAK	F	RURAL	OBESITY	7	37	133	20.9	89	28	1	5.04
0465	PERAK	F	URBAN	NORMAL	7.1	20	117	14.6	91	26	5	5.65
0466	PERAK	F	RURAL	NORMAL	7.1	17.5	110.1	14.4	75	32	2	5.23
0467	PERAK	F	URBAN	NORMAL	7.1	24	128	14.6	96	29	2	5.92
0468	PERAK	F	RURAL	NORMAL	7.1	22.07	124	14.4	93	26	1	4.9
0469	PERAK	F	RURAL	NORMAL	7.1	22	124	14.3	107	21	5	5.79
0470	PERAK	F	RURAL	NORMAL	7	21.5	124.5	13.9	112	19	3	5.4
0471	PERAK	F	URBAN	NORMAL	7.1	18	117	13.1	104	22	6	6.16
0472	PERAK	F	URBAN	THINNESS	7	18	121	12.3	65	28	3	5
0473	PERAK	F	URBAN	SEVERE THINNESS	7.1	17	122	11.4	85	13	6	5
0474	PERAK	F	RURAL	NORMAL	7	20.5	117	15	104	26.5	1	5.68
0475	PERAK	F	RURAL	NORMAL	7.1	20	121	13.7	85	29	2	5.5
0476	PERAK	F	RURAL	OBESITY	7.1	35.9	118.8	25.4	85	35	2	6.3
0477	PERAK	F	RURAL	NORMAL	7.1	18	113	14.1	82	27	7	6.38
0478	PERAK	F	RURAL	NORMAL	7.1	20	114	15.4	79	28.5	3	5.53
0479	PERAK	F	URBAN	OBESITY	7.1	35	128	21.4	78	26	7	5.98
0480	PERAK	F	URBAN	NORMAL	7.1	18.5	120	12.8	94	27.5	1	5.73
0481	PERAK	F	RURAL	NORMAL	7.1	20	125	12.8	87	29	1	5.39
0482	PERAK	F	URBAN	NORMAL	7	18.5	115	14	94	22	6	6.31
0483	PERAK	F	URBAN	NORMAL	7	22	117	16.1	70	30	3	5.75
0484	PERAK	F	URBAN	NORMAL	7	19	116	14.1	103	28	1	6.48
0485	PERAK	F	RURAL	OBESITY	7.1	30.4	116	22.6	83	21.5	6	5.59
0486	PERAK	F	URBAN	NORMAL	7	20	121	13.7	74	17.5	9	5.54
0487	PERAK	F	URBAN	NORMAL	7	25	125	16	60	26	7	5.94
0488	PERAK	F	RURAL	NORMAL	7	15.9	106.5	14	76	25	4	5.59
0489	PERAK	F	RURAL	NORMAL	7	19	121	13	66	28	5	6.4
0490	PERAK	F	URBAN	NORMAL	7.1	21	117	15.3	97	17.5	1	5.18
0491	PERAK	F	URBAN	NORMAL	7.1	20	119	14.1	68	20	10	6.12
0492	PERAK	F	RURAL	NORMAL	7.1	25	122	16.8	78	24	1	5.29
0493	PERAK	F	URBAN	NORMAL	7	20.2	111.5	16.2	78	23	5	6.23
0494	PERAK	F	RURAL	OVERWEIGHT	7.1	25	117	18.3	96	19	1	5.72
0495	PERAK	F	URBAN	SEVERE THINNESS	7	16	120	11.1	86	20	1	5.35
0496	PERAK	F	RURAL	NORMAL	7	22	117	16.1	71	27	1	5.4
0497	PERAK	F	RURAL	NORMAL	7.1	19	112	15.1	75	21.5	5	6.04
0498	PERAK	F	RURAL	NORMAL	7.1	22.8	120	15.8	57	21.5	2	5.23
0499	PERAK	F	URBAN	NORMAL	7	26	123	17.2	74	22	2	5.6
0500	PERAK	F	RURAL	NORMAL	7	24	122.5	16	75	25.5	1	5.59
0501	PERAK	F	RURAL	NORMAL	7.1	22.3	120	15.5	79	23	1	5.76
0502	PERAK	F	URBAN	THINNESS	7.1	16	112.5	12.6	77	28	1	7.25
0503	PERAK	F	URBAN	NORMAL	7.1	20	116	14.9	80	12	2	6.15
0504	PERAK	F	URBAN	NORMAL	7	20.02	122.5	13.3	83	13.5	1	6.09
0505	PERLIS	F	RURAL	NORMAL	7.1	19.8	114	15.2	101	28.5	5	5.35
0506	PERLIS	F	RURAL	NORMAL	7	21.7	118	15.6	89	29	5	5.23
0507	PERLIS	F	RURAL	NORMAL	7	16.9	106	15	78	27.5	4	5.09
0508	PERLIS	F	RURAL	NORMAL	7.1	16.7	112	13.3	83	22	4	5.01
0509	PERLIS	F	URBAN	OVERWEIGHT	7.1	24.5	119	17.3	78	29	2	5.46
0510	PERLIS	F	RURAL	NORMAL	7	18.5	115	14	83	24.5	4	6.6
0511	PERLIS	F	RURAL	NORMAL	7.1	16.4	108	14.1	75	25	1	6.1
0512	PERLIS	F	RURAL	NORMAL	7	16.2	108.4	13.8	75	20.5	1	5.75
0513	PULAU PINANG	F	URBAN	OBESITY	7.1	31	120	21.5	102	30	6	4.42
0514	PULAU PINANG	F	URBAN	NORMAL	7.1	24.5	123	16.2	93	37.5	5	4.85
0515	PULAU PINANG	F	URBAN	NORMAL	7.1	18	118.5	12.8	104	29	6	4.82
0516	PULAU PINANG	F	URBAN	SEVERE THINNESS	7.1	17	121	11.6	106	32	8	5.54
0517	PULAU PINANG	F	RURAL	OBESITY	7.1	32	125.5	20.3	99	37.5	5	5.54
0518	PULAU PINANG	F	RURAL	OVERWEIGHT	7.1	28	126	17.6	104	26.5	8	5.23
0519	PULAU PINANG	F	URBAN	NORMAL	7	19	111.5	15.3	80	38	3	4.64
0520	PULAU PINANG	F	URBAN	NORMAL	7	17	112	13.6	89	31.5	2	4.34
0521	PULAU PINANG	F	URBAN	NORMAL	7.1	23	126	14.5	101	29	1	4.67
0522	PULAU PINANG	F	URBAN	NORMAL	7	23	120	16	96	37	1	4.92
0523	PULAU PINANG	F	URBAN	OVERWEIGHT	7	23	113	18	92	32.5	1	4.1
0524	PULAU PINANG	F	RURAL	NORMAL	7.1	19	118	13.6	96	32	1	4.84
0525	PULAU PINANG	F	RURAL	OVERWEIGHT	7	26	122	17.5	91	31	1	4.93
0526	PULAU PINANG	F	RURAL	OVERWEIGHT	7	35	135	19.2	89	34	7	6.12
0527	PULAU PINANG	F	RURAL	OBESITY	7.1	36	124	23.4	74	30.5	8	5.23
0528	PULAU PINANG	F	URBAN	NORMAL	7.1	21	120.5	14.5	96	30	1	5.04
0529	PULAU PINANG	F	URBAN	NORMAL	7	23.1	125.9	14.6	89	32.5	1	5.04
0530	PULAU PINANG	F	URBAN	NORMAL	7.1	19	118	13.6	73	32.5	4	5.05
0531	PULAU PINANG	F	RURAL	NORMAL	7	18	117	13.1	88	30	3	5.28
0532	PULAU PINANG	F	URBAN	THINNESS	7.1	17.6	120.8	12.1	97	25.5	5	5.41
0533	PULAU PINANG	F	URBAN	NORMAL	7.1	17	114	13.1	102	27.5	1	4.9
0534	PULAU PINANG	F	RURAL	NORMAL	7	19.05	112	15.2	98	26.5	1	5
0535	PULAU PINANG	F	RURAL	NORMAL	7	22	125	14.1	70	27	6	4.9
0536	PULAU PINANG	F	URBAN	NORMAL	7.1	18	111	14.6	92	22.5	4	5.18
0537	PULAU PINANG	F	URBAN	NORMAL	7	18	110	14.9	77	28.5	5	5.48
0538	PULAU PINANG	F	RURAL	NORMAL	7.1	21	125	13.4	76	29	3	5.28
0539	PULAU PINANG	F	URBAN	NORMAL	7.1	22	116.5	16.2	100	28	3	6.42
0540	PULAU PINANG	F	URBAN	NORMAL	7.1	20	111	16.2	77	20	7	4.94
0541	PULAU PINANG	F	URBAN	NORMAL	7.1	16.5	111	13.4	86	27.5	1	4.85
0542	PULAU PINANG	F	RURAL	NORMAL	7.1	18	114	13.9	105	18	3	5.42
0543	PULAU PINANG	F	RURAL	NORMAL	7.1	20.5	123	13.6	80	28.5	6	6.06
0544	PULAU PINANG	F	RURAL	NORMAL	7.1	21	123	13.9	87	24	2	5.06
0545	PULAU PINANG	F	RURAL	NORMAL	7.1	19	119	13.4	96	25	1	5.28
0546	PULAU PINANG	F	URBAN	NORMAL	7	21.5	122.5	14.3	91	27	1	5.1
0547	PULAU PINANG	F	RURAL	NORMAL	7.1	19	122.5	12.7	90	30.5	1	5.92
0548	PULAU PINANG	F	URBAN	NORMAL	7	19	117	13.9	93	18	6	5.6
0549	PULAU PINANG	F	RURAL	NORMAL	7	24	124	15.6	84	22	9	5.75
0550	PULAU PINANG	F	URBAN	NORMAL	7.1	22	118.5	15.7	96	24	1	5.1
0551	PULAU PINANG	F	RURAL	NORMAL	7	21	121.5	14.2	88	27.5	1	5.23
0552	PULAU PINANG	F	URBAN	NORMAL	7	18.1	119	12.8	90	23	4	5.65
0553	PULAU PINANG	F	RURAL	NORMAL	7.1	16	110	13.2	77	27.5	1	4.85
0554	PULAU PINANG	F	RURAL	NORMAL	7	18	117	13.1	93	23	3	5.78
0555	PULAU PINANG	F	URBAN	NORMAL	7.1	19	117	13.9	93	18	6	6.1
0556	PULAU PINANG	F	RURAL	NORMAL	7	20	115.5	15	73	31	3	6.94
0557	PULAU PINANG	F	RURAL	NORMAL	7	18	111	14.6	68	27.5	4	5.76
0558	PULAU PINANG	F	URBAN	THINNESS	7	17.7	118.5	12.6	86	16	1	5.04
0559	PULAU PINANG	F	URBAN	NORMAL	7	18	114.6	13.7	96	25	1	6.23
0560	PULAU PINANG	F	URBAN	NORMAL	7.1	16.5	112.5	13	87	27.5	1	5.75
0561	PULAU PINANG	F	RURAL	THINNESS	7.1	17	119	12	86	23.5	3	6.04
0562	PULAU PINANG	F	URBAN	NORMAL	7.1	23	123.4	15.1	100	24	1	5.85
0563	PULAU PINANG	F	RURAL	NORMAL	7	16	109	13.5	83	20	5	6.06
0564	PULAU PINANG	F	RURAL	SEVERE THINNESS	7	11	108	9.4	83	24	2	5.84
0565	PULAU PINANG	F	URBAN	NORMAL	7	29	131	16.9	68	26	1	5.32
0566	PULAU PINANG	F	RURAL	NORMAL	7.1	21	121	14.3	90	22	1	5.42
0567	PULAU PINANG	F	RURAL	NORMAL	7	24.1	120.9	16.5	89	26.5	1	6
0568	PULAU PINANG	F	URBAN	NORMAL	7.1	19.9	115.9	14.8	69	28.5	1	5.44
0569	PULAU PINANG	F	RURAL	THINNESS	7.1	14	109	11.8	83	25	1	5.48
0570	PULAU PINANG	F	RURAL	NORMAL	7.1	21	119	14.8	73	25.5	1	5.53
0571	PULAU PINANG	F	RURAL	NORMAL	7.1	21	117	15.3	72	23	3	5.76
0572	PULAU PINANG	F	RURAL	NORMAL	7.1	17.5	109.5	14.6	78	20	2	5.54
0573	PULAU PINANG	F	URBAN	NORMAL	7.1	18	114.5	13.7	73	25.5	1	5.46
0574	PULAU PINANG	F	URBAN	OBESITY	7.1	35	129	21	70	28	1	6.54
0575	PULAU PINANG	F	URBAN	OVERWEIGHT	7	32	128	19.5	79	25	1	5.92
0576	PULAU PINANG	F	RURAL	NORMAL	7.1	22	122.5	14.7	74	23	1	6.04
0577	PULAU PINANG	F	URBAN	NORMAL	7.1	21.5	129	12.9	65	28	1	7.23
0578	PULAU PINANG	F	RURAL	NORMAL	7.1	20	116	14.9	65	25	1	6.21
0579	PULAU PINANG	F	RURAL	NORMAL	7.1	20	114.5	15.3	61	25	1	6.73
0580	PUTRAJAYA	F	URBAN	NORMAL	7.1	20.6	123.5	13.5	87	25	4	4.92
0581	PUTRAJAYA	F	URBAN	NORMAL	7	20.4	120	14.2	116	20	1	4.85
0582	PUTRAJAYA	F	URBAN	NORMAL	7.1	18	111	14.6	88	30.5	1	5.47
0583	PUTRAJAYA	F	URBAN	NORMAL	7.1	16.9	110	14	95	26.5	2	6.14
0584	PUTRAJAYA	F	URBAN	NORMAL	7.1	23.9	123.4	15.7	75	23.5	1	4.77
0585	PUTRAJAYA	F	URBAN	NORMAL	7	19.7	116	14.6	79	24.5	1	5.5
0586	PUTRAJAYA	F	URBAN	NORMAL	7	18.2	116.5	13.4	81	26	1	6.35
0587	SABAH	F	RURAL	NORMAL	7	19.2	118	13.8	123	34	9	4.45
0588	SABAH	F	RURAL	NORMAL	7.1	21	120	14.6	119	30	8	4.66
0589	SABAH	F	URBAN	OBESITY	7.1	33.6	124	21.9	120	30.5	7	4.68
0590	SABAH	F	RURAL	NORMAL	7.1	19.4	113.5	15.1	114	30	8	4.76
0591	SABAH	F	RURAL	OVERWEIGHT	7.1	24.5	119	17.3	128	32	4	4.74
0592	SABAH	F	RURAL	NORMAL	7.1	19	119	13.4	116	29	7	4.73
0593	SABAH	F	RURAL	NORMAL	7	17.5	111	14.2	132	28	10	5
0594	SABAH	F	RURAL	NORMAL	7.1	17.8	114	13.7	115	35	2	4.49
0595	SABAH	F	URBAN	OVERWEIGHT	7.1	27	122	18.1	114	32	6	5
0596	SABAH	F	RURAL	NORMAL	7.1	16.3	110	13.5	111	28	6	4.58
0597	SABAH	F	RURAL	NORMAL	7	17.2	114.5	13.1	118	32	3	4.78
0598	SABAH	F	RURAL	NORMAL	7.1	17.9	106	15.9	160	26.5	4	4.3
0599	SABAH	F	URBAN	NORMAL	7.1	19.5	117	14.2	121	29	6	5
0600	SABAH	F	RURAL	OVERWEIGHT	7	26	119	18.4	107	35	6	5.17
0601	SABAH	F	RURAL	NORMAL	7	19.6	111.8	15.7	96	35	5	4.83
0602	SABAH	F	RURAL	NORMAL	7	19.5	117	14.2	90	36.5	7	4.87
0603	SABAH	F	URBAN	NORMAL	7.1	18	114	13.9	108	31	4	4.89
0604	SABAH	F	RURAL	OVERWEIGHT	7.1	26.5	123	17.5	94	34	3	4.46
0605	SABAH	F	RURAL	NORMAL	7	20.7	116	15.4	112	24	6	4.4
0606	SABAH	F	RURAL	NORMAL	7.1	24	120	16.7	109	32	5	5.2
0607	SABAH	F	URBAN	OBESITY	7.1	28	119	19.8	99	30	3	4.17
0608	SABAH	F	RURAL	NORMAL	7	19.9	120	13.8	134	28	5	5.2
0609	SABAH	F	RURAL	NORMAL	7.1	23	119	16.2	120	32	3	5.31
0610	SABAH	F	RURAL	NORMAL	7	22.5	121	15.4	107	32	7	5.69
0611	SABAH	F	RURAL	NORMAL	7	19.5	117	14.2	129	33.5	1	5.18
0612	SABAH	F	RURAL	NORMAL	7.1	19	117	13.9	104	27	6	4.91
0613	SABAH	F	RURAL	NORMAL	7	22	124.5	14.2	145	26	2	4.7
0614	SABAH	F	RURAL	NORMAL	7	18.6	115	14.1	115	28	4	5.06
0615	SABAH	F	RURAL	OVERWEIGHT	7	25.5	118	18.3	102	33	2	4.97
0616	SABAH	F	URBAN	NORMAL	7.1	20	115	15.1	101	30.5	5	5.25
0617	SABAH	F	RURAL	NORMAL	7	22	121	15	101	27	2	4
0618	SABAH	F	RURAL	NORMAL	7.1	21	120	14.6	114	30	1	4.72
0619	SABAH	F	URBAN	OVERWEIGHT	7	25.6	121	17.5	110	26	8	5.34
0620	SABAH	F	RURAL	NORMAL	7.1	15	106	13.3	104	28	6	5.28
0621	SABAH	F	RURAL	NORMAL	7.1	16.6	107.7	14.3	102	29.5	3	5
0622	SABAH	F	URBAN	THINNESS	7	15.2	113	11.9	117	22.5	7	5.12
0623	SABAH	F	RURAL	NORMAL	7.1	25	125	16	98	29	10	5.62
0624	SABAH	F	RURAL	OVERWEIGHT	7.1	25.9	120	18	110	24.5	2	4.35
0625	SABAH	F	URBAN	NORMAL	7.1	19.8	117	14.5	91	28	6	4.98
0626	SABAH	F	URBAN	NORMAL	7	20.7	114	15.9	94	35	1	4.89
0627	SABAH	F	URBAN	NORMAL	7	22	126	13.9	112	29	1	5
0628	SABAH	F	RURAL	NORMAL	7	17.5	115.2	13.2	74	31	7	5.23
0629	SABAH	F	RURAL	OBESITY	7.1	31.5	112	25.1	82	30	8	5.56
0630	SABAH	F	RURAL	OVERWEIGHT	7.1	25.4	121	17.3	106	27	1	4.71
0631	SABAH	F	RURAL	NORMAL	7.1	16.8	109	14.1	82	28	2	4.4
0632	SABAH	F	URBAN	OBESITY	7.1	33	128	20.1	114	30	1	5.64
0633	SABAH	F	URBAN	NORMAL	7.1	18.9	114	14.5	93	33	3	5.64
0634	SABAH	F	URBAN	OVERWEIGHT	7	33	133	18.7	81	28.5	1	4
0635	SABAH	F	RURAL	NORMAL	7.1	17.4	114.5	13.3	97	26.5	2	4.93
0636	SABAH	F	URBAN	NORMAL	7	21.3	122	14.3	80	32	3	5.19
0637	SABAH	F	RURAL	NORMAL	7.1	23.1	118.5	16.5	86	28	7	5.49
0638	SABAH	F	RURAL	NORMAL	7.1	17	107.3	14.8	103	25	3	5.18
0639	SABAH	F	URBAN	OVERWEIGHT	7.1	25	118	18	94	35	2	5.87
0640	SABAH	F	RURAL	NORMAL	7.1	19.2	115.1	14.5	98	26.5	2	5.08
0641	SABAH	F	RURAL	OBESITY	7.1	21	103	19.8	89	21	5	4.8
0642	SABAH	F	URBAN	NORMAL	7.1	19	119	13.4	88	25	7	5.4
0643	SABAH	F	RURAL	NORMAL	7	21	115	15.9	93	10	7	5.06
0644	SABAH	F	URBAN	SEVERE THINNESS	7.1	12.3	112.5	9.7	90	28	1	4.96
0645	SABAH	F	RURAL	NORMAL	7.1	14.9	105	13.5	91	29	4	5.91
0646	SABAH	F	URBAN	NORMAL	7	20	117	14.6	98	27	3	5.6
0647	SABAH	F	RURAL	NORMAL	7.1	18.7	115.2	14.1	85	30	1	5.09
0648	SABAH	F	RURAL	NORMAL	7.1	22	119	15.5	106	23	1	4.83
0649	SABAH	F	URBAN	NORMAL	7.1	17	112	13.6	110	19.5	1	4.98
0650	SABAH	F	RURAL	NORMAL	7.1	21	117.5	15.2	99	26	1	5.12
0651	SABAH	F	URBAN	OBESITY	7	33.4	128.6	20.2	100	27.5	1	5.11
0652	SABAH	F	RURAL	OVERWEIGHT	7	22	106	19.6	93	32	1	5.87
0653	SABAH	F	URBAN	NORMAL	7	22.8	120	15.8	90	23	2	4.81
0654	SABAH	F	URBAN	NORMAL	7	20.9	115	15.8	77	23	6	5.03
0655	SABAH	F	URBAN	SEVERE THINNESS	7	17	130	10.1	84	25	4	5.23
0656	SABAH	F	URBAN	NORMAL	7	19.3	110	16	93	31	1	5.49
0657	SABAH	F	RURAL	OBESITY	7	31.6	121	21.6	67	28	8	6.58
0658	SABAH	F	URBAN	NORMAL	7	25	126	15.7	96	22	2	5.1
0659	SABAH	F	RURAL	NORMAL	7	20.6	114	15.9	121	23	1	5.81
0660	SABAH	F	URBAN	NORMAL	7	24	120	16.7	64	27.5	1	4.81
0661	SABAH	F	URBAN	OVERWEIGHT	7.1	25.9	120	18	92	29	1	5.3
0662	SABAH	F	URBAN	NORMAL	7.1	18	116	13.4	98	30	1	5.89
0663	SABAH	F	URBAN	OBESITY	7	34.75	124	22.6	93	28	1	5.62
0664	SABAH	F	URBAN	NORMAL	7.1	20.1	120	14	78	15.5	4	4.88
0665	SABAH	F	URBAN	NORMAL	7	19	114	14.6	72	26	3	5.2
0666	SABAH	F	URBAN	THINNESS	7.1	21.3	130	12.6	94	29	1	5.67
0667	SABAH	F	RURAL	OBESITY	7	34	120	23.6	78	23	4	5.23
0668	SABAH	F	RURAL	NORMAL	7.1	22.3	119.5	15.6	78	31	1	5.4
0669	SABAH	F	URBAN	NORMAL	7.1	21	118	15.1	89	23	5	6.23
0670	SABAH	F	URBAN	NORMAL	7	18	112.1	14.3	101	21	3	6.32
0671	SABAH	F	URBAN	NORMAL	7.1	19.5	115	14.7	71	22	3	5.06
0672	SABAH	F	URBAN	NORMAL	7	22.9	125	14.7	62	24	3	5.19
0673	SABAH	F	RURAL	OVERWEIGHT	7.1	29.3	122	19.7	82	25	1	4.96
0674	SABAH	F	URBAN	NORMAL	7.1	18.3	118	13.1	97	23	2	6.24
0675	SABAH	F	RURAL	NORMAL	7	19.8	116	14.7	92	27	1	6.03
0676	SABAH	F	RURAL	NORMAL	7	18.5	110.1	15.3	73	28.5	1	6.01
0677	SABAH	F	RURAL	NORMAL	7	25.5	124.5	16.5	83	26.5	1	5.45
0678	SABAH	F	URBAN	NORMAL	7.1	16.6	112.6	13.1	78	23	1	5.2
0679	SABAH	F	URBAN	NORMAL	7.1	17.05	111	13.8	83	26.5	1	6.01
0680	SABAH	F	URBAN	NORMAL	7	18.6	112	14.8	78	20	2	5.4
0681	SABAH	F	URBAN	NORMAL	7.1	17.5	112	14	73	26	1	5.89
0682	SABAH	F	URBAN	NORMAL	7.1	19.6	117.9	14.1	91	24	1	6.46
0683	SABAH	F	RURAL	NORMAL	7.1	21.2	114.5	16.2	50	28	1	6.18
0684	SABAH	F	URBAN	OBESITY	7	36	123	23.8	82	14	1	5.18
0685	SABAH	F	URBAN	OBESITY	7	32.5	124	21.1	78	18	2	7.68
0686	SARAWAK	F	RURAL	NORMAL	7.1	20.6	119.9	14.3	74	28.5	1	5.66
0687	SARAWAK	F	RURAL	OVERWEIGHT	7.1	33.6	132.5	19.1	98	29.5	2	5.09
0688	SARAWAK	F	RURAL	NORMAL	7.1	19	116	14.1	88	37.5	8	5.28
0689	SARAWAK	F	RURAL	NORMAL	7.1	20	113	15.7	101	34	1	4.94
0690	SARAWAK	F	RURAL	OVERWEIGHT	7.1	29.9	126.3	18.7	91	31.5	1	4.79
0691	SARAWAK	F	RURAL	OVERWEIGHT	7.1	25.28	115.2	19	96	26	1	4.6
0692	SARAWAK	F	URBAN	NORMAL	7.1	17.5	114.5	13.3	108	28	10	4.73
0693	SARAWAK	F	URBAN	NORMAL	7	22	120.5	15.2	114	37	3	4.75
0694	SARAWAK	F	URBAN	NORMAL	7.1	21.5	118.5	15.3	104	31	1	5.54
0695	SARAWAK	F	URBAN	THINNESS	7	17	117	12.4	70	25	2	4.19
0696	SARAWAK	F	URBAN	NORMAL	7	20	116	14.9	82	26	1	6.2
0697	SARAWAK	F	RURAL	NORMAL	7	20	114	15.4	96	18	1	4.9
0698	SARAWAK	F	RURAL	OBESITY	7	34	125	21.8	58	24	4	5.76
0699	SARAWAK	F	RURAL	OVERWEIGHT	7.1	26	121	17.8	106	38	8	4.86
0700	SARAWAK	F	RURAL	NORMAL	7	25	126.5	15.6	74	32	1	5.04
0701	SARAWAK	F	RURAL	NORMAL	7.1	19	110	15.7	76	26.5	3	5
0702	SARAWAK	F	URBAN	NORMAL	7	23.5	122	15.8	59	26.5	1	6.39
0703	SARAWAK	F	URBAN	NORMAL	7	22	117	16.1	65	23.5	1	5.85
0704	SARAWAK	F	URBAN	NORMAL	7	21.5	119	15.2	75	23	1	7.35
0705	SARAWAK	F	URBAN	NORMAL	7	25.2	126.5	15.7	114	20.5	8	4.42
0706	SARAWAK	F	URBAN	NORMAL	7.1	19.6	118	14.1	96	35	2	4.53
0707	SARAWAK	F	URBAN	NORMAL	7	20.6	125.5	13.1	87	25	2	5.57
0708	SARAWAK	F	URBAN	NORMAL	7.1	20	119.7	14	88	16	2	6.6
0709	SARAWAK	F	RURAL	NORMAL	7.1	18.2	111	14.8	91	32.5	6	5.27
0710	SARAWAK	F	RURAL	NORMAL	7.1	17.3	111	14	79	27	3	5
0711	SARAWAK	F	URBAN	NORMAL	7	18	116	13.4	114	31	1	4.42
0712	SARAWAK	F	URBAN	NORMAL	7	19	116	14.1	95	27	1	4.98
0713	SARAWAK	F	URBAN	OBESITY	7	29.5	121.9	19.9	83	26	4	5.29
0714	SARAWAK	F	URBAN	NORMAL	7.1	25.1	121.4	17	87	27	6	5.67
0715	SARAWAK	F	RURAL	NORMAL	7	19.9	119.6	13.9	121	31	4	4.8
0716	SARAWAK	F	RURAL	THINNESS	7	17.9	119.3	12.6	94	28.5	1	5.46
0717	SARAWAK	F	RURAL	NORMAL	7.1	18.7	112.5	14.8	119	27	7	4.63
0718	SARAWAK	F	RURAL	NORMAL	7	16.3	111	13.2	90	30	5	4.53
0719	SARAWAK	F	RURAL	OBESITY	7.1	31	123	20.5	92	29	7	5.25
0720	SARAWAK	F	URBAN	NORMAL	7.1	19.1	121	13	95	31	3	5.72
0721	SARAWAK	F	RURAL	NORMAL	7.1	18.6	110.5	15.2	104	35.5	6	4.48
0722	SARAWAK	F	RURAL	NORMAL	7	21.2	113.5	16.5	109	26.5	8	5
0723	SARAWAK	F	RURAL	NORMAL	7.1	19	115	14.4	129	26.5	1	4.1
0724	SARAWAK	F	RURAL	NORMAL	7.1	21.5	115.6	16.1	112	33.5	7	5.15
0725	SARAWAK	F	RURAL	OBESITY	7	34	124	22.1	94	25	3	5.09
0726	SARAWAK	F	RURAL	NORMAL	7.1	20	120.2	13.8	90	23	6	5.04
0727	SARAWAK	F	RURAL	NORMAL	7.1	19	117.5	13.8	88	24	1	5.19
0728	SARAWAK	F	RURAL	OBESITY	7	36.2	125	23.2	87	29	6	4.28
0729	SARAWAK	F	RURAL	OBESITY	7.1	22.5	102	21.6	120	26	7	4.77
0730	SARAWAK	F	RURAL	OBESITY	7	17.5	88	22.6	61	28	2	4.29
0731	SARAWAK	F	RURAL	OBESITY	7	29	102.8	27.4	77	24.5	7	5.56
0732	SARAWAK	F	RURAL	OBESITY	7.1	22.7	94	25.7	79	22	1	5.6
0733	SARAWAK	F	URBAN	OVERWEIGHT	7.1	28	121.2	19.1	102	27	1	5.19
0734	SARAWAK	F	URBAN	OVERWEIGHT	7	25	118.2	17.9	100	27	1	5.16
0735	SARAWAK	F	URBAN	NORMAL	7	18.05	110.8	14.7	66	17	1	6.05
0736	SARAWAK	F	URBAN	NORMAL	7	15.02	108.2	12.8	66	24	1	6.83
0737	SARAWAK	F	URBAN	OBESITY	7.1	35.9	125.4	22.8	72	36	1	5.23
0738	SARAWAK	F	RURAL	NORMAL	7.1	20.3	117.1	14.8	84	31	2	5.38
0739	SARAWAK	F	RURAL	OVERWEIGHT	7	28.5	122	19.1	72	28	2	5.12
0740	SARAWAK	F	RURAL	OBESITY	7	30.1	106	26.8	80	29.5	2	6.47
0741	SARAWAK	F	URBAN	NORMAL	7.1	17	114	13.1	60	34	2	5.53
0742	SARAWAK	F	URBAN	NORMAL	7.1	19	118	13.6	76	26	2	5.92
0743	SARAWAK	F	RURAL	NORMAL	7	15	101.3	14.6	81	14.5	1	5.6
0744	SARAWAK	F	RURAL	NORMAL	7	17.7	114.5	13.5	78	23	3	4.9
0745	SARAWAK	F	RURAL	NORMAL	7.1	22.1	121	15.1	113	33	8	4.35
0746	SARAWAK	F	URBAN	NORMAL	7	22	118	15.8	94	29.5	7	5
0747	SARAWAK	F	URBAN	NORMAL	7.1	18.5	115	14	112	29.5	7	4.29
0748	SARAWAK	F	URBAN	NORMAL	7.1	19.5	115	14.7	78	23	1	5.61
0749	SARAWAK	F	RURAL	NORMAL	7.1	20.5	119	14.5	90	27.5	1	7.17
0750	SARAWAK	F	URBAN	OVERWEIGHT	7.1	25.8	122	17.3	81	26	1	6.29
0751	SARAWAK	F	RURAL	SEVERE THINNESS	7.1	16.4	121.6	11.1	75	31	3	5
0752	SARAWAK	F	RURAL	NORMAL	7.1	20	111	16.2	65	23.5	1	5.56
0753	SARAWAK	F	URBAN	NORMAL	7.1	22.1	119	15.6	103	23.5	1	5.18
0754	SARAWAK	F	URBAN	NORMAL	7.1	22	115	16.6	80	32.5	1	4.94
0755	SARAWAK	F	RURAL	NORMAL	7	22.5	124.5	14.5	80	26	1	5.51
0756	SARAWAK	F	URBAN	OBESITY	7.1	33	116	24.5	93	22.5	4	6.91
0757	SARAWAK	F	RURAL	NORMAL	7.1	19.1	111	15.5	76	31	1	5.85
0758	SARAWAK	F	URBAN	NORMAL	7.1	16.5	112.1	13.1	93	27	1	6.13
0759	SARAWAK	F	RURAL	THINNESS	7.1	18	120.7	12.4	90	30.5	6	4.77
0760	SARAWAK	F	RURAL	SEVERE THINNESS	7.1	15.2	116	11.3	106	32	3	4.75
0761	SARAWAK	F	RURAL	NORMAL	7.1	22.4	121.4	15.2	79	27.5	5	4.65
0762	SARAWAK	F	RURAL	OVERWEIGHT	7.1	27	119	19.1	78	31	8	5.1
0763	SARAWAK	F	RURAL	OVERWEIGHT	7	18.8	97.8	19.7	79	22.5	1	8.29
0764	SARAWAK	F	RURAL	THINNESS	7.1	17.2	118	12.4	78	30.5	6	5.29
0765	SARAWAK	F	RURAL	NORMAL	7.1	23.4	120	16.3	112	24	10	5
0766	SARAWAK	F	URBAN	SEVERE THINNESS	7	15.3	115.5	11.5	65	11	1	6.35
0767	SARAWAK	F	RURAL	NORMAL	7.1	20	117	14.6	77	26	9	4.42
0768	SARAWAK	F	RURAL	NORMAL	7	20	120	13.9	92	31	2	6.03
0769	SARAWAK	F	RURAL	NORMAL	7.1	23	118	16.5	83	27	1	5.15
0770	SARAWAK	F	URBAN	NORMAL	7	20	115	15.1	83	30.5	7	5.23
0771	SARAWAK	F	RURAL	NORMAL	7.1	20	123	13.2	115	26.5	5	4.9
0772	SARAWAK	F	URBAN	NORMAL	7.1	19.5	119	13.8	106	27	6	4.87
0773	SARAWAK	F	URBAN	NORMAL	7.1	21.5	113.5	16.7	85	22.5	1	4.73
0774	SARAWAK	F	RURAL	OBESITY	7.1	37	120	25.7	87	34	5	5.61
0775	SARAWAK	F	URBAN	NORMAL	7.1	17	110.3	14	79	28	1	6.1
0776	SARAWAK	F	RURAL	NORMAL	7.1	19	114.2	14.6	95	28	7	5.14
0777	SELANGOR	F	URBAN	OVERWEIGHT	7	23.5	113	18.4	96	31.5	3	3.56
0778	SELANGOR	F	URBAN	NORMAL	7.1	21	121	14.3	135	33.5	7	4.85
0779	SELANGOR	F	URBAN	NORMAL	7.1	22.5	116	16.7	89	33	1	5.54
0780	SELANGOR	F	URBAN	OVERWEIGHT	7.1	21	109	17.7	103	34	4	5.03
0781	SELANGOR	F	URBAN	NORMAL	7	22	123.4	14.4	90	32	1	3.59
0782	SELANGOR	F	URBAN	NORMAL	7.1	22	124	14.3	106	36	1	5.48
0783	SELANGOR	F	URBAN	NORMAL	7.1	18	116	13.4	116	25	1	5.1
0784	SELANGOR	F	RURAL	NORMAL	7	15	107	13.1	100	30.5	2	5.4
0785	SELANGOR	F	RURAL	NORMAL	7.1	19.5	118	14	115	29	9	5.04
0786	SELANGOR	F	URBAN	NORMAL	7	18.4	119	13	72	21.5	5	5.31
0787	SELANGOR	F	URBAN	NORMAL	7.1	18	116	13.4	99	9	2	3
0788	SELANGOR	F	URBAN	NORMAL	7.1	23	119	16.2	122	29	3	4.39
0789	SELANGOR	F	URBAN	NORMAL	7.1	20	118	14.4	85	9	1	3
0790	SELANGOR	F	RURAL	OVERWEIGHT	7	27	121	18.4	102	29	10	5.09
0791	SELANGOR	F	URBAN	NORMAL	7	21.1	117	15.4	119	28.5	3	4.48
0792	SELANGOR	F	URBAN	THINNESS	7	20	127	12.4	83	27.5	5	5.92
0793	SELANGOR	F	RURAL	NORMAL	7.1	21.1	118	15.2	90	19	9	5.44
0794	SELANGOR	F	URBAN	NORMAL	7	19	113	14.9	97	31	4	4.49
0795	SELANGOR	F	URBAN	NORMAL	7.1	25	122	16.8	133	33	10	4.79
0796	SELANGOR	F	URBAN	NORMAL	7	20.5	118	14.7	118	31.5	7	5.25
0797	SELANGOR	F	RURAL	NORMAL	7	23.5	120	16.3	134	28	6	4.2
0798	SELANGOR	F	RURAL	NORMAL	7.1	20	117	14.6	93	29.5	8	4.94
0799	SELANGOR	F	URBAN	NORMAL	7	22	114	16.9	76	25.5	5	5.79
0800	SELANGOR	F	RURAL	NORMAL	7.1	26	130	15.4	105	26.5	10	4.59
0801	SELANGOR	F	RURAL	NORMAL	7.1	23.8	122	16	122	31	1	4.42
0802	SELANGOR	F	RURAL	NORMAL	7	21.5	121.5	14.6	103	24	9	4.73
0803	SELANGOR	F	URBAN	NORMAL	7	18	118	12.9	80	27.5	5	5.23
0804	SELANGOR	F	URBAN	OVERWEIGHT	7	29.5	127.5	18.1	87	22	4	6.2
0805	SELANGOR	F	URBAN	NORMAL	7	23.05	116.5	17	102	29	5	4.85
0806	SELANGOR	F	URBAN	NORMAL	7.1	23.2	116.5	17.1	100	32	5	5.18
0807	SELANGOR	F	RURAL	NORMAL	7	18	113	14.1	87	27.5	3	5.37
0808	SELANGOR	F	RURAL	NORMAL	7.1	18	113.5	14	118	29	2	5.12
0809	SELANGOR	F	URBAN	NORMAL	7.1	23.1	122	15.5	109	33.5	5	5.23
0810	SELANGOR	F	RURAL	NORMAL	7	20.5	116.5	15.1	105	25	7	5.29
0811	SELANGOR	F	URBAN	NORMAL	7.1	21	117.5	15.2	82	11	3	5.23
0812	SELANGOR	F	URBAN	NORMAL	7.1	18	116	13.4	125	28.5	6	4.29
0813	SELANGOR	F	URBAN	NORMAL	7	22.9	116.7	16.8	108	31.5	3	5.42
0814	SELANGOR	F	URBAN	NORMAL	7	19.5	110.5	16	108	29	2	4.81
0815	SELANGOR	F	URBAN	NORMAL	7.1	18	114	13.9	86	33	8	5.04
0816	SELANGOR	F	URBAN	NORMAL	7	16.9	110	14	91	29.5	6	4.98
0817	SELANGOR	F	URBAN	NORMAL	7	22.5	118.5	16	105	29	4	5.09
0818	SELANGOR	F	URBAN	NORMAL	7.1	23.5	123	15.5	94	23.5	2	4.87
0819	SELANGOR	F	URBAN	NORMAL	7.1	18	113	14.1	70	29	1	5.25
0820	SELANGOR	F	URBAN	OBESITY	7	40	117	29.2	80	30.5	1	6.57
0821	SELANGOR	F	URBAN	OBESITY	7	31	125	19.8	107	29	5	5.31
0822	SELANGOR	F	RURAL	NORMAL	7	20	120	13.9	78	18	1	7.04
0823	SELANGOR	F	URBAN	NORMAL	7	17.5	117	12.8	82	30	8	5
0824	SELANGOR	F	URBAN	NORMAL	7.1	22.8	122	15.3	97	28.5	3	4.73
0825	SELANGOR	F	URBAN	NORMAL	7.1	19	118	13.6	90	30.5	4	4.93
0826	SELANGOR	F	RURAL	NORMAL	7.1	30	132	17.2	88	31	2	4.31
0827	SELANGOR	F	URBAN	NORMAL	7.1	19.5	123	12.9	98	30	1	4.54
0828	SELANGOR	F	URBAN	NORMAL	7	25	122	16.8	99	23.5	4	5
0829	SELANGOR	F	URBAN	NORMAL	7.1	19.5	117.2	14.2	116	28.5	3	5.25
0830	SELANGOR	F	URBAN	NORMAL	7.1	19.6	113	15.3	104	25.5	4	4.85
0831	SELANGOR	F	RURAL	NORMAL	7	28	132	16.1	74	27.5	3	4.48
0832	SELANGOR	F	URBAN	NORMAL	7	19	114	14.6	93	24	3	5.57
0833	SELANGOR	F	URBAN	NORMAL	7	19	120	13.2	90	27	1	4.46
0834	SELANGOR	F	URBAN	NORMAL	7.1	22	123	14.5	112	30.5	2	5.29
0835	SELANGOR	F	URBAN	NORMAL	7.1	27	131	15.7	90	27	2	5.1
0836	SELANGOR	F	RURAL	OVERWEIGHT	7	26.3	116.5	19.4	79	25.5	2	4.95
0837	SELANGOR	F	RURAL	OBESITY	7.1	30.1	114.5	23	60	27	1	5.65
0838	SELANGOR	F	URBAN	OVERWEIGHT	7	26	117.1	19	104	26	4	4.79
0839	SELANGOR	F	URBAN	NORMAL	7	25	123.5	16.4	105	32.5	1	5.15
0840	SELANGOR	F	RURAL	NORMAL	7.1	22.6	116	16.8	103	20	4	4.1
0841	SELANGOR	F	URBAN	NORMAL	7.1	22	113	17.2	116	31	3	5.79
0842	SELANGOR	F	RURAL	NORMAL	7.1	22	123	14.5	105	32	3	5.59
0843	SELANGOR	F	RURAL	NORMAL	7	22	121.3	15	92	21.5	1	5.3
0844	SELANGOR	F	URBAN	NORMAL	7	20.7	118	14.9	96	31	4	5.35
0845	SELANGOR	F	RURAL	NORMAL	7	20	118	14.4	77	17	1	5.09
0846	SELANGOR	F	URBAN	NORMAL	7	24	118	17.2	95	29	6	5.54
0847	SELANGOR	F	RURAL	NORMAL	7	22	120	15.3	96	30.5	1	4.92
0848	SELANGOR	F	URBAN	NORMAL	7	24	123	15.9	101	20	3	3.96
0849	SELANGOR	F	RURAL	OBESITY	7	45.3	136.4	24.3	74	39	4	6.12
0850	SELANGOR	F	URBAN	OBESITY	7	40.9	132	23.5	78	35	7	5.54
0851	SELANGOR	F	URBAN	NORMAL	7.1	23.05	127.6	14.2	125	25	8	4.42
0852	SELANGOR	F	URBAN	NORMAL	7	18.4	117.5	13.3	107	25.5	2	4.96
0853	SELANGOR	F	RURAL	NORMAL	7	19	116	14.1	98	23	4	5.65
0854	SELANGOR	F	RURAL	NORMAL	7.1	22	117	16.1	114	30	8	5.18
0855	SELANGOR	F	RURAL	THINNESS	7.1	21	129	12.6	100	24.5	7	5.35
0856	SELANGOR	F	RURAL	NORMAL	7.1	20.5	123	13.6	101	26	6	5.1
0857	SELANGOR	F	URBAN	NORMAL	7	23	123.5	15.1	100	24	3	6.03
0858	SELANGOR	F	URBAN	NORMAL	7	25	122	16.8	81	25	8	4.93
0859	SELANGOR	F	RURAL	SEVERE THINNESS	7.1	13	106	11.6	80	17	1	6
0860	SELANGOR	F	URBAN	NORMAL	7.1	21.3	119	15	109	26	1	4.82
0861	SELANGOR	F	RURAL	OBESITY	7	31.8	122	21.4	101	24	4	5.1
0862	SELANGOR	F	URBAN	NORMAL	7	17.3	115.9	12.9	64	37.5	4	5.18
0863	SELANGOR	F	RURAL	NORMAL	7	22	115	16.6	75	21	5	5.16
0864	SELANGOR	F	RURAL	NORMAL	7.1	23	116.5	16.9	84	27	4	4.85
0865	SELANGOR	F	RURAL	NORMAL	7	21	125	13.4	95	33	1	5.04
0866	SELANGOR	F	URBAN	NORMAL	7.1	19	121	13	110	23	5	5.04
0867	SELANGOR	F	URBAN	NORMAL	7	20.4	117	14.9	84	32	2	5.09
0868	SELANGOR	F	RURAL	NORMAL	7.1	17	112	13.6	101	25	1	4.42
0869	SELANGOR	F	RURAL	NORMAL	7	18	115	13.6	105	24	5	5.48
0870	SELANGOR	F	RURAL	NORMAL	7	16.8	106.8	14.7	78	30	8	5.17
0871	SELANGOR	F	URBAN	NORMAL	7	21	118	15.1	93	27	1	4.73
0872	SELANGOR	F	URBAN	NORMAL	7.1	21	120	14.6	95	35	1	5.29
0873	SELANGOR	F	RURAL	OVERWEIGHT	7.1	27	121	18.4	99	31	3	4.75
0874	SELANGOR	F	RURAL	NORMAL	7.1	20	121	13.7	93	25	6	5.35
0875	SELANGOR	F	URBAN	NORMAL	7.1	21.5	122	14.4	96	28	1	5.87
0876	SELANGOR	F	RURAL	NORMAL	7.1	18.5	110	15.3	101	27	4	5.8
0877	SELANGOR	F	RURAL	NORMAL	7	19	118	13.6	80	26	1	4.81
0878	SELANGOR	F	URBAN	NORMAL	7	19	118	13.6	103	32	6	4.45
0879	SELANGOR	F	URBAN	NORMAL	7	23	123.5	15.1	112	29.5	1	6.07
0880	SELANGOR	F	URBAN	NORMAL	7.1	20.5	113	16.1	63	31	1	4.67
0881	SELANGOR	F	RURAL	NORMAL	7.1	22.4	115	16.9	88	25	5	5.4
0882	SELANGOR	F	URBAN	OVERWEIGHT	7	25.5	118.8	18.1	76	20	1	5.79
0883	SELANGOR	F	RURAL	NORMAL	7	24	122	16.1	77	25	2	4
0884	SELANGOR	F	RURAL	OBESITY	7.1	26	109	21.9	92	20.5	7	5.67
0885	SELANGOR	F	RURAL	OVERWEIGHT	7	29	124	18.9	91	23	4	5.04
0886	SELANGOR	F	URBAN	NORMAL	7.1	21	127	13	105	31	1	6
0887	SELANGOR	F	URBAN	OVERWEIGHT	7.1	33	132	18.9	91	26.5	2	5.2
0888	SELANGOR	F	URBAN	NORMAL	7.1	24	120	16.7	81	31	1	5.2
0889	SELANGOR	F	RURAL	NORMAL	7	21	113	16.4	108	28	1	4.5
0890	SELANGOR	F	URBAN	NORMAL	7	23	122	15.5	120	34	7	4.98
0891	SELANGOR	F	RURAL	NORMAL	7	19	112	15.1	82	29	1	4.81
0892	SELANGOR	F	RURAL	NORMAL	7.1	18	117	13.1	93	28	1	5.26
0893	SELANGOR	F	URBAN	OVERWEIGHT	7.1	29.5	125	18.9	71	22	1	5.54
0894	SELANGOR	F	RURAL	NORMAL	7.1	18	117	13.1	117	24.5	2	5.67
0895	SELANGOR	F	URBAN	NORMAL	7.1	28	130	16.6	126	35	5	5.6
0896	SELANGOR	F	URBAN	NORMAL	7	20.4	125.5	13	87	20	8	5.43
0897	SELANGOR	F	RURAL	NORMAL	7.1	18.5	120	12.8	90	24	3	5.17
0898	SELANGOR	F	URBAN	NORMAL	7	21.6	126	13.6	104	20	5	6.02
0899	SELANGOR	F	RURAL	NORMAL	7.1	20	114	15.4	92	19	5	5.17
0900	SELANGOR	F	RURAL	NORMAL	7.1	20.02	115.4	15	108	25	7	5
0901	SELANGOR	F	URBAN	OVERWEIGHT	7.1	35	138.5	18.2	79	23	1	5.81
0902	SELANGOR	F	URBAN	NORMAL	7	18	118	12.9	81	30	4	6.79
0903	SELANGOR	F	URBAN	SEVERE THINNESS	7.1	16	117.1	11.7	93	25.5	4	6.04
0904	SELANGOR	F	RURAL	NORMAL	7	22	119	15.5	85	15	4	4.98
0905	SELANGOR	F	RURAL	NORMAL	7.1	20.4	120	14.2	98	21	1	5.11
0906	SELANGOR	F	RURAL	SEVERE THINNESS	7	16.5	119	11.7	121	23.5	1	5.72
0907	SELANGOR	F	RURAL	NORMAL	7	22.3	120	15.5	101	18.5	2	4.1
0908	SELANGOR	F	URBAN	OBESITY	7	28.7	120	19.9	76	30	3	6.04
0909	SELANGOR	F	RURAL	NORMAL	7.1	20	117	14.6	77	27	4	4.98
0910	SELANGOR	F	URBAN	NORMAL	7.1	18.3	120	12.7	92	25	2	5.56
0911	SELANGOR	F	URBAN	NORMAL	7.1	21	121	14.3	89	28	1	5.4
0912	SELANGOR	F	URBAN	NORMAL	7	21.2	123.5	13.9	83	28	3	6.1
0913	SELANGOR	F	URBAN	NORMAL	7.1	21	114	16.2	98	23.5	3	6.28
0914	SELANGOR	F	RURAL	OBESITY	7	35	123	23.1	62	15	1	6.93
0915	SELANGOR	F	RURAL	NORMAL	7	22.1	126	13.9	90	25.5	3	6.06
0916	SELANGOR	F	RURAL	NORMAL	7	22.3	123.5	14.6	77	32	8	5.42
0917	SELANGOR	F	URBAN	NORMAL	7.1	20	114	15.4	83	23	2	5.1
0918	SELANGOR	F	RURAL	NORMAL	7.1	17.9	114	13.8	112	25.5	3	5.29
0919	SELANGOR	F	URBAN	NORMAL	7	21	119.5	14.7	85	27	3	5.6
0920	SELANGOR	F	URBAN	OVERWEIGHT	7.1	23	113	18	116	35	10	4.6
0921	SELANGOR	F	RURAL	NORMAL	7.1	22	121	15	95	20	2	5.12
0922	SELANGOR	F	URBAN	OBESITY	7	37	126.5	23.1	66	26	5	5.97
0923	SELANGOR	F	URBAN	NORMAL	7.1	23	122	15.5	131	31	5	4.6
0924	SELANGOR	F	RURAL	NORMAL	7.1	18	115	13.6	71	29	2	5.93
0925	SELANGOR	F	RURAL	OBESITY	7.1	28.5	117	20.8	76	27	2	5.85
0926	SELANGOR	F	RURAL	OVERWEIGHT	7.1	35	138	18.4	100	19	2	5.85
0927	SELANGOR	F	URBAN	OVERWEIGHT	7	32	128	19.5	73	22	6	5.85
0928	SELANGOR	F	RURAL	THINNESS	7.1	17	117	12.4	78	31	1	5.98
0929	SELANGOR	F	URBAN	NORMAL	7.1	20	120	13.9	78	29	1	6
0930	SELANGOR	F	RURAL	NORMAL	7.1	27	128	16.5	96	26	1	6.1
0931	SELANGOR	F	RURAL	NORMAL	7.1	21	117	15.3	75	26	7	4.77
0932	SELANGOR	F	RURAL	NORMAL	7	21.4	121.2	14.6	90	30	1	5.67
0933	SELANGOR	F	RURAL	NORMAL	7.1	25	121	17.1	107	33	8	4.85
0934	SELANGOR	F	RURAL	NORMAL	7.1	25	125	16	126	25	6	5.18
0935	SELANGOR	F	RURAL	NORMAL	7	20	118	14.4	101	20	6	5.23
0936	SELANGOR	F	RURAL	OVERWEIGHT	7	24.01	117	17.5	85	31	3	6.29
0937	SELANGOR	F	URBAN	NORMAL	7.1	24.7	120	17.2	97	24	1	6.9
0938	SELANGOR	F	URBAN	NORMAL	7.1	18	115	13.6	113	31	1	4.6
0939	SELANGOR	F	RURAL	NORMAL	7	17	113	13.3	94	22	2	5.79
0940	SELANGOR	F	RURAL	NORMAL	7.1	20	121	13.7	77	21	1	5.04
0941	SELANGOR	F	RURAL	NORMAL	7.1	20	117	14.6	79	27	1	5.85
0942	SELANGOR	F	RURAL	OBESITY	7.1	30.2	121.9	20.3	75	28	1	6.21
0943	SELANGOR	F	RURAL	NORMAL	7	19	113	14.9	87	23	1	5.79
0944	SELANGOR	F	RURAL	NORMAL	7	22	116	16.3	66	36.5	2	5.1
0945	SELANGOR	F	RURAL	NORMAL	7.1	18	114.5	13.7	86	28.5	1	4.92
0946	SELANGOR	F	RURAL	OVERWEIGHT	7.1	27.1	122	18.2	64	22	1	5.6
0947	SELANGOR	F	URBAN	NORMAL	7	16.5	111	13.4	79	22	3	6.5
0948	SELANGOR	F	URBAN	NORMAL	7	23	116	17.1	65	24	1	6.63
0949	SELANGOR	F	RURAL	NORMAL	7.1	20	119	14.1	84	26	4	5.29
0950	SELANGOR	F	RURAL	NORMAL	7.1	23	118.5	16.4	96	24	7	5.06
0951	SELANGOR	F	URBAN	NORMAL	7	23	122	15.5	104	25	1	6.6
0952	SELANGOR	F	RURAL	NORMAL	7.1	26	124	16.9	90	18	1	5.17
0953	SELANGOR	F	RURAL	NORMAL	7	19	115	14.4	85	25	1	4.85
0954	SELANGOR	F	URBAN	NORMAL	7.1	20	119	14.1	74	29	1	5.23
0955	SELANGOR	F	URBAN	NORMAL	7.1	21	124	13.7	96	27	1	6.19
0956	TERENGGANU	F	RURAL	SEVERE THINNESS	7.1	16	118	11.5	120	31	7	4.75
0957	TERENGGANU	F	RURAL	NORMAL	7.1	17.5	112.6	13.8	106	31	9	4.78
0958	TERENGGANU	F	RURAL	NORMAL	7.1	19.3	115.5	14.5	112	29	7	5.35
0959	TERENGGANU	F	URBAN	NORMAL	7	20.5	123	13.6	111	33.5	5	5.63
0960	TERENGGANU	F	RURAL	NORMAL	7	23	119	16.2	105	26.5	9	5.16
0961	TERENGGANU	F	URBAN	NORMAL	7.1	20	119	14.1	94	26.5	6	4.68
0962	TERENGGANU	F	RURAL	NORMAL	7.1	23.7	122.1	15.9	105	27	3	4.87
0963	TERENGGANU	F	URBAN	NORMAL	7	20.1	117	14.7	99	31	1	4.65
0964	TERENGGANU	F	RURAL	NORMAL	7	19.07	116	14.2	86	26	5	4.38
0965	TERENGGANU	F	RURAL	NORMAL	7	20.5	112	16.3	96	27	6	5.27
0966	TERENGGANU	F	URBAN	NORMAL	7.1	25	127	15.5	100	26	5	5.35
0967	TERENGGANU	F	URBAN	NORMAL	7	18.9	111.4	15.2	99	28	1	5
0968	TERENGGANU	F	RURAL	NORMAL	7.1	23	115.6	17.2	86	27	6	5.3
0969	TERENGGANU	F	URBAN	NORMAL	7	18.7	112	14.9	81	29	3	5.03
0970	TERENGGANU	F	URBAN	NORMAL	7	18.7	112	14.9	81	29	3	5.03
0971	TERENGGANU	F	RURAL	OBESITY	7.1	37.5	125	24	75	31	4	5.46
0972	TERENGGANU	F	RURAL	NORMAL	7.1	19.8	117	14.5	77	28	7	5.58
0973	TERENGGANU	F	URBAN	NORMAL	7.1	20	119	14.1	72	27	3	4.79
0974	TERENGGANU	F	RURAL	NORMAL	7	19.9	117	14.5	74	32.5	1	5.09
0975	TERENGGANU	F	URBAN	NORMAL	7	17.2	113	13.5	75	31	1	5.09
0976	TERENGGANU	F	RURAL	THINNESS	7.1	17	119.5	11.9	100	23	6	6
0977	TERENGGANU	F	RURAL	NORMAL	7	17.3	112	13.8	88	30.5	1	5.5
0978	TERENGGANU	F	URBAN	OBESITY	7	30.6	124	19.9	79	24.5	5	5.17
0979	TERENGGANU	F	URBAN	OBESITY	7	38	106	33.8	86	28	1	5
0980	TERENGGANU	F	URBAN	NORMAL	7.1	22.5	116	16.7	87	24	5	5.44
0981	TERENGGANU	F	URBAN	NORMAL	7.1	18.7	115	14.1	82	27	4	5.53
0982	TERENGGANU	F	RURAL	NORMAL	7.1	20.3	110	16.8	78	24	2	4.73
0983	TERENGGANU	F	RURAL	NORMAL	7	23.2	120	16.1	109	23	1	5.41
0984	TERENGGANU	F	RURAL	NORMAL	7.1	15.2	106.5	13.4	100	22	3	5.54
0985	TERENGGANU	F	URBAN	NORMAL	7	17.5	112.4	13.9	76	28	4	5.62
0986	TERENGGANU	F	RURAL	NORMAL	7.1	18	117	13.1	76	29	1	5.21
0987	TERENGGANU	F	RURAL	NORMAL	7.1	20.5	121	14	69	30	2	5.5
0988	TERENGGANU	F	URBAN	NORMAL	7.1	23.4	119	16.5	61	31	3	5.95
0989	TERENGGANU	F	URBAN	NORMAL	7	22.4	124	14.6	90	25	3	5.87
0990	TERENGGANU	F	RURAL	NORMAL	7	17.3	112	13.8	89	24	2	5.78
0991	TERENGGANU	F	RURAL	NORMAL	7.1	18	117	13.1	79	17	6	6.16
0992	TERENGGANU	F	RURAL	NORMAL	7.1	19.1	114	14.7	84	27	1	5.72
0993	TERENGGANU	F	RURAL	NORMAL	7.1	19	117	13.9	92	25	1	5.84
0994	TERENGGANU	F	RURAL	NORMAL	7	19.9	117.2	14.5	83	9	1	5.23
0995	TERENGGANU	F	URBAN	NORMAL	7.1	18.5	111.5	14.9	88	20.5	1	5.99
0996	TERENGGANU	F	RURAL	NORMAL	7	17.05	113	13.4	75	22	1	5.5
0997	TERENGGANU	F	RURAL	NORMAL	7	17.6	117	12.9	51	22.5	1	5.35
0998	TERENGGANU	F	URBAN	NORMAL	7.1	16.5	111.4	13.3	57	26.5	1	6
0999	TERENGGANU	F	RURAL	NORMAL	7.1	25	123	16.5	72	16	1	5.69
1000	JOHOR	M	RURAL	OBESITY	7.1	32	118.5	22.8	102	38	5	4.23
1001	JOHOR	M	URBAN	OVERWEIGHT	7	28.9	126	18.2	111	32	9	5
1002	JOHOR	M	URBAN	NORMAL	7	23	121	15.7	134	29	6	4.75
1003	JOHOR	M	RURAL	NORMAL	7	25	122.5	16.7	119	27.5	8	4.75
1004	JOHOR	M	URBAN	NORMAL	7.1	22	120	15.3	117	20	10	4.23
1005	JOHOR	M	URBAN	NORMAL	7.1	18.5	112	14.7	130	27	5	4.54
1006	JOHOR	M	RURAL	NORMAL	7.1	22.98	121.8	15.5	145	28	3	4.54
1007	JOHOR	M	URBAN	NORMAL	7	21	120	14.6	132	28	4	4.6
1008	JOHOR	M	RURAL	NORMAL	7.1	26.5	127	16.4	102	25.5	9	4.35
1009	JOHOR	M	URBAN	NORMAL	7.1	19.8	118	14.2	114	28.5	8	4.97
1010	JOHOR	M	RURAL	NORMAL	7.1	18.5	111.8	14.8	130	27	7	4.92
1011	JOHOR	M	RURAL	NORMAL	7	23	119	16.2	102	34	2	3.93
1012	JOHOR	M	URBAN	NORMAL	7	20	121	13.7	105	30	5	4.52
1013	JOHOR	M	URBAN	NORMAL	7	24	119	16.9	115	30	4	4.67
1014	JOHOR	M	URBAN	NORMAL	7.1	22	123	14.5	115	26.5	7	4.75
1015	JOHOR	M	RURAL	NORMAL	7.1	19.6	115	14.8	111	25.5	9	4.84
1016	JOHOR	M	RURAL	NORMAL	7	20.6	115.3	15.5	115	23	9	4.75
1017	JOHOR	M	RURAL	NORMAL	7	21	117	15.3	115	22	8	4.59
1018	JOHOR	M	URBAN	THINNESS	7	18	118	12.9	107	24.5	7	4.42
1019	JOHOR	M	URBAN	NORMAL	7.1	23	124	15	88	33	6	4.6
1020	JOHOR	M	RURAL	NORMAL	7.1	22	117	16.1	138	37	3	5.4
1021	JOHOR	M	URBAN	NORMAL	7	19.7	120	13.7	106	34.5	6	5.17
1022	JOHOR	M	URBAN	NORMAL	7	19.6	118.5	14	108	30	9	5.48
1023	JOHOR	M	RURAL	OBESITY	7.1	33.3	120.5	22.9	103	27	6	4.6
1024	JOHOR	M	URBAN	OBESITY	7.1	30.7	124	20	119	33	3	5.1
1025	JOHOR	M	URBAN	OVERWEIGHT	7.1	27	124	17.6	109	24	7	4.6
1026	JOHOR	M	URBAN	NORMAL	7	21	122	14.1	112	26	3	4.23
1027	JOHOR	M	URBAN	NORMAL	7.1	22.9	120.1	15.9	91	22.5	9	4
1028	JOHOR	M	URBAN	NORMAL	7	21.8	116.9	16	84	28	7	4.35
1029	JOHOR	M	URBAN	OVERWEIGHT	7.1	31.5	131	18.4	87	31	7	4.79
1030	JOHOR	M	URBAN	OVERWEIGHT	7	24	117.5	17.4	125	29.5	1	4.77
1031	JOHOR	M	URBAN	NORMAL	7	20.7	116	15.4	104	29	1	3.85
1032	JOHOR	M	URBAN	NORMAL	7.1	21.3	124	13.9	109	18	8	4.54
1033	JOHOR	M	URBAN	NORMAL	7	18	108.5	15.3	113	32.5	1	4.92
1034	JOHOR	M	URBAN	NORMAL	7	18	114	13.9	112	27	4	4.75
1035	JOHOR	M	RURAL	NORMAL	7	21	121	14.3	87	25.5	9	4.63
1036	JOHOR	M	URBAN	NORMAL	7	20.9	116	15.5	95	26.5	9	4.93
1037	JOHOR	M	URBAN	OVERWEIGHT	7.1	24	115	18.1	106	31.5	2	4.85
1038	JOHOR	M	URBAN	NORMAL	7	25	124	16.3	125	26	2	4.76
1039	JOHOR	M	RURAL	NORMAL	7.1	22	125.5	14	117	26	6	5.1
1040	JOHOR	M	RURAL	NORMAL	7	19	117	13.9	108	26.5	5	4.87
1041	JOHOR	M	RURAL	NORMAL	7	21	119	14.8	129	22	6	5
1042	JOHOR	M	URBAN	NORMAL	7	17	112	13.6	113	29	1	4.82
1043	JOHOR	M	URBAN	NORMAL	7.1	23	119	16.2	98	25	9	5
1044	JOHOR	M	RURAL	NORMAL	7.1	23	118	16.5	95	24	9	4.85
1045	JOHOR	M	RURAL	NORMAL	7.1	21	115	15.9	130	24	8	5.92
1046	JOHOR	M	RURAL	OVERWEIGHT	7.1	28.6	127	17.7	93	25	8	4.84
1047	JOHOR	M	RURAL	NORMAL	7.1	16	110	13.2	108	29	4	5.2
1048	JOHOR	M	URBAN	OVERWEIGHT	7.1	26	120	18.1	107	35.5	2	5.39
1049	JOHOR	M	URBAN	NORMAL	7	19	115	14.4	118	19	4	4.63
1050	JOHOR	M	RURAL	OBESITY	7.1	32	108	27.4	102	29	7	5.75
1051	JOHOR	M	URBAN	NORMAL	7	24	131	14	103	28	5	5.15
1052	JOHOR	M	URBAN	OBESITY	7	41.3	126	26	78	33	2	4.67
1053	JOHOR	M	URBAN	NORMAL	7	19.8	117	14.5	94	36.5	3	5.23
1054	JOHOR	M	URBAN	NORMAL	7.1	20.5	119	14.5	120	25	1	4.75
1055	JOHOR	M	URBAN	NORMAL	7.1	17	112	13.6	103	25.5	5	4.98
1056	JOHOR	M	RURAL	NORMAL	7.1	24	125	15.4	96	19	5	4.25
1057	JOHOR	M	URBAN	OVERWEIGHT	7.1	27	124	17.6	102	24.5	2	4.62
1058	JOHOR	M	RURAL	OVERWEIGHT	7	25.8	122.5	17.2	96	20	10	5.13
1059	JOHOR	M	RURAL	NORMAL	7	19	118	13.6	84	22	8	4.79
1060	JOHOR	M	URBAN	OVERWEIGHT	7.1	24	117	17.5	100	27	6	5.62
1061	JOHOR	M	URBAN	NORMAL	7.1	21.9	118	15.7	70	28	5	4.85
1062	JOHOR	M	URBAN	NORMAL	7.1	20	116.5	14.7	108	25.5	1	4.79
1063	JOHOR	M	URBAN	OBESITY	7	27.1	119	19.1	90	31	5	5.67
1064	JOHOR	M	RURAL	NORMAL	7.1	17.5	113	13.7	96	14.5	7	4.79
1065	JOHOR	M	URBAN	NORMAL	7	20	120	13.9	95	27.5	2	4.98
1066	JOHOR	M	URBAN	NORMAL	7.1	20	118	14.4	101	23	1	4.6
1067	JOHOR	M	URBAN	NORMAL	7.1	23	122	15.5	107	26.5	1	5.1
1068	JOHOR	M	URBAN	OBESITY	7.1	32.2	117	23.5	79	30.5	1	4.73
1069	JOHOR	M	RURAL	NORMAL	7.1	22.3	125	14.3	103	27	5	5.92
1070	JOHOR	M	URBAN	OBESITY	7.1	43	126	27.1	82	25.5	6	5.06
1071	JOHOR	M	RURAL	OBESITY	7.1	30.6	121.7	20.7	91	24	4	4.87
1072	JOHOR	M	RURAL	OBESITY	7.1	37	122	24.9	101	30	1	5.75
1073	JOHOR	M	URBAN	NORMAL	7	19.6	120.2	13.6	105	19	7	5.71
1074	JOHOR	M	URBAN	NORMAL	7.1	19.3	114	14.9	98	28	1	5.31
1075	JOHOR	M	RURAL	NORMAL	7.1	23.5	126	14.8	65	33	1	5.17
1076	JOHOR	M	URBAN	OBESITY	7.1	37	127	22.9	116	26	1	6.73
1077	JOHOR	M	URBAN	OVERWEIGHT	7	25	120.5	17.2	100	23.5	4	5.31
1078	JOHOR	M	URBAN	NORMAL	7.1	20	115	15.1	102	19.5	5	5.25
1079	JOHOR	M	URBAN	NORMAL	7.1	20	110.6	16.4	73	26.5	2	4.92
1080	JOHOR	M	RURAL	OBESITY	7.1	32.7	120.5	22.5	68	26	3	4.98
1081	JOHOR	M	RURAL	NORMAL	7.1	23.1	121	15.8	82	23.5	6	5.32
1082	JOHOR	M	URBAN	NORMAL	7.1	21	125	13.4	108	25.5	1	5.54
1083	JOHOR	M	URBAN	NORMAL	7.1	19	109	16	98	22	4	5.35
1084	JOHOR	M	RURAL	NORMAL	7.1	19	117	13.9	93	22	3	5.1
1085	JOHOR	M	RURAL	THINNESS	7.1	19.1	123	12.6	77	23.5	7	5.74
1086	JOHOR	M	URBAN	NORMAL	7	22.4	119	15.8	91	27	2	5.79
1087	JOHOR	M	URBAN	OVERWEIGHT	7	30	127	18.6	102	26	1	8.98
1088	JOHOR	M	URBAN	NORMAL	7	22	120	15.3	70	20	5	5.01
1089	JOHOR	M	RURAL	NORMAL	7.1	24.4	122	16.4	83	22	1	4.85
1090	JOHOR	M	URBAN	OVERWEIGHT	7	25	117	18.3	115	17	1	5.4
1091	JOHOR	M	RURAL	OVERWEIGHT	7.1	27	124.5	17.4	79	31	1	5.98
1092	JOHOR	M	URBAN	NORMAL	7	23.8	123	15.7	87	25	3	5.6
1093	JOHOR	M	URBAN	OVERWEIGHT	7	25.1	120	17.4	85	27.5	1	5.73
1094	JOHOR	M	URBAN	NORMAL	7.1	22.6	122.5	15.1	81	25.5	1	5.09
1095	JOHOR	M	URBAN	OBESITY	7	30	121	20.5	61	30	1	5.54
1096	JOHOR	M	URBAN	NORMAL	7	21	122	14.1	85	17.5	4	5.17
1097	JOHOR	M	URBAN	NORMAL	7	21.4	128	13.1	86	17.5	4	5.35
1098	JOHOR	M	URBAN	OVERWEIGHT	7.1	22	113	17.2	92	23	1	5.35
1099	JOHOR	M	URBAN	NORMAL	7.1	18.6	116.5	13.7	71	25	1	5.29
1100	JOHOR	M	URBAN	OVERWEIGHT	7	33	132	18.9	100	15	2	6.96
1101	JOHOR	M	RURAL	NORMAL	7	17	113	13.3	71	23	1	5.29
1102	JOHOR	M	URBAN	NORMAL	7.1	25	128	15.3	84	18.5	1	5.09
1103	JOHOR	M	RURAL	OBESITY	7.1	34.5	119	24.4	61	23	2	5.67
1104	JOHOR	M	URBAN	OVERWEIGHT	7	25	118	18	79	16	1	5.1
1105	JOHOR	M	URBAN	NORMAL	7	19.5	113	15.3	68	23	2	6.9
1106	JOHOR	M	URBAN	OBESITY	7	36	133	20.4	75	17	1	5.95
1107	JOHOR	M	RURAL	THINNESS	7	15	110	12.4	71	14.5	1	6.17
1108	KEDAH	M	URBAN	NORMAL	7	19	117.5	13.8	117	28.5	9	4.78
1109	KEDAH	M	RURAL	NORMAL	7.1	18	115	13.6	124	26	10	4.78
1110	KEDAH	M	RURAL	NORMAL	7	18	113	14.1	115	35	3	4.4
1111	KEDAH	M	URBAN	OBESITY	7.1	30	124	19.5	142	30.5	4	4.72
1112	KEDAH	M	URBAN	NORMAL	7.1	21.5	116	16	127	39.5	2	4.75
1113	KEDAH	M	URBAN	NORMAL	7	20	117	14.6	132	24	8	4.67
1114	KEDAH	M	URBAN	NORMAL	7.1	20.5	117.2	14.9	96	27.5	9	4.51
1115	KEDAH	M	URBAN	NORMAL	7.1	21	122	14.1	148	26	2	4.35
1116	KEDAH	M	RURAL	NORMAL	7	22	118.8	15.6	113	34	3	4.67
1117	KEDAH	M	RURAL	NORMAL	7	16.5	111	13.4	123	19.5	9	4.67
1118	KEDAH	M	URBAN	NORMAL	7.1	17.1	112	13.6	116	27	4	4.41
1119	KEDAH	M	URBAN	NORMAL	7.1	20	121	13.7	112	28	4	4.46
1120	KEDAH	M	URBAN	NORMAL	7.1	23.02	124.3	14.9	99	26	10	4.72
1121	KEDAH	M	URBAN	NORMAL	7.1	22	120.1	15.3	127	28.5	6	5.13
1122	KEDAH	M	RURAL	SEVERE THINNESS	7.1	11.05	113.5	8.6	126	27.5	7	5.16
1123	KEDAH	M	RURAL	NORMAL	7	28	130	16.6	128	21	7	4.66
1124	KEDAH	M	RURAL	SEVERE THINNESS	7	18.5	127.5	11.4	118	27	3	4.55
1125	KEDAH	M	RURAL	NORMAL	7	18	110	14.9	133	25	3	4.58
1126	KEDAH	M	URBAN	SEVERE THINNESS	7	16	118	11.5	121	24	9	5.1
1127	KEDAH	M	URBAN	NORMAL	7	24	119	16.9	106	27	9	5.03
1128	KEDAH	M	RURAL	NORMAL	7	19	111	15.4	90	31.5	6	4.65
1129	KEDAH	M	RURAL	NORMAL	7	21	118	15.1	125	22	6	4.61
1130	KEDAH	M	RURAL	OVERWEIGHT	7	20	108	17.1	110	27	1	3.03
1131	KEDAH	M	RURAL	NORMAL	7	22	122	14.8	123	22	5	4.51
1132	KEDAH	M	RURAL	OVERWEIGHT	7	27	120	18.8	107	27.5	5	4.73
1133	KEDAH	M	RURAL	NORMAL	7.1	23	120	16	98	24	7	4.4
1134	KEDAH	M	RURAL	OBESITY	7	26.5	115.5	19.9	105	11	8	4.41
1135	KEDAH	M	RURAL	THINNESS	7.1	17.35	118	12.5	113	29	1	4.67
1136	KEDAH	M	RURAL	NORMAL	7.1	21.5	122	14.4	107	27	3	4.57
1137	KEDAH	M	URBAN	NORMAL	7.1	18	115	13.6	94	30	4	4.65
1138	KEDAH	M	URBAN	THINNESS	7.1	19.1	122	12.8	109	27	6	4.96
1139	KEDAH	M	URBAN	NORMAL	7	20	120	13.9	107	26	8	5.1
1140	KEDAH	M	URBAN	NORMAL	7.1	21	120.5	14.5	95	27	5	4.59
1141	KEDAH	M	URBAN	THINNESS	7.1	17.4	117	12.7	95	21.5	9	4.67
1142	KEDAH	M	URBAN	NORMAL	7.1	21.6	116	16.1	108	26	8	5.27
1143	KEDAH	M	URBAN	OVERWEIGHT	7.1	27.5	125.5	17.5	98	27.5	5	4.83
1144	KEDAH	M	RURAL	NORMAL	7.1	19	116	14.1	79	26	8	4.78
1145	KEDAH	M	URBAN	NORMAL	7.1	20.75	116	15.4	110	26.5	1	4.68
1146	KEDAH	M	URBAN	NORMAL	7.1	23.3	122	15.7	102	27.5	6	5.09
1147	KEDAH	M	URBAN	OBESITY	7.1	22.5	106	20	90	33	4	5.06
1148	KEDAH	M	RURAL	NORMAL	7.1	20	116	14.9	108	25	6	5.04
1149	KEDAH	M	URBAN	OVERWEIGHT	7.1	23	116	17.1	105	22	4	4.51
1150	KEDAH	M	URBAN	NORMAL	7.1	23	117.8	16.6	97	33	3	5.14
1151	KEDAH	M	RURAL	NORMAL	7	18	114	13.9	113	22	2	4.58
1152	KEDAH	M	RURAL	OBESITY	7.1	35	127	21.7	89	24	8	4.89
1153	KEDAH	M	RURAL	NORMAL	7	20	118	14.4	102	24	9	5.54
1154	KEDAH	M	URBAN	NORMAL	7.1	19.5	114.5	14.9	100	31	1	5.08
1155	KEDAH	M	URBAN	OVERWEIGHT	7	22	113	17.2	104	25	4	4.88
1156	KEDAH	M	URBAN	THINNESS	7.1	18	120	12.5	95	31	3	5.15
1157	KEDAH	M	URBAN	NORMAL	7.1	20	121	13.7	109	23	4	4.85
1158	KEDAH	M	URBAN	NORMAL	7	21	121	14.3	118	27	2	5.53
1159	KEDAH	M	URBAN	NORMAL	7.1	18.5	113	14.5	103	31	1	5.18
1160	KEDAH	M	URBAN	NORMAL	7.1	24	125	15.4	103	27.5	2	5.07
1161	KEDAH	M	URBAN	NORMAL	7.1	16.5	111.5	13.3	96	35.5	2	5.75
1162	KEDAH	M	RURAL	NORMAL	7.1	24	119	16.9	111	21	6	5.19
1163	KEDAH	M	URBAN	OVERWEIGHT	7.1	23	116	17.1	103	25	1	4.73
1164	KEDAH	M	RURAL	NORMAL	7	20.5	111	16.6	97	15.5	8	5
1165	KEDAH	M	URBAN	NORMAL	7	14.6	101.7	14.1	102	23	8	6.01
1166	KEDAH	M	RURAL	NORMAL	7.1	20.3	119.8	14.1	104	24	5	5.19
1167	KEDAH	M	URBAN	THINNESS	7.1	17.4	119	12.3	95	20	6	4.87
1168	KEDAH	M	URBAN	NORMAL	7	19	116	14.1	108	19	7	5.65
1169	KEDAH	M	RURAL	THINNESS	7	15	108	12.9	81	28	1	4.8
1170	KEDAH	M	RURAL	OBESITY	7	27.6	119	19.5	93	18.5	6	4.97
1171	KEDAH	M	RURAL	OBESITY	7	25	104	23.1	72	24	8	5.47
1172	KEDAH	M	RURAL	OVERWEIGHT	7.1	27	121	18.4	97	20	1	4.65
1173	KEDAH	M	URBAN	NORMAL	7.1	22	116	16.3	92	24	2	4.94
1174	KEDAH	M	URBAN	OBESITY	7	21	81	32	97	21	7	6
1175	KEDAH	M	RURAL	NORMAL	7.1	17	112	13.6	77	31	1	5.61
1176	KEDAH	M	RURAL	NORMAL	7.1	24	120	16.7	96	21	7	6.17
1177	KEDAH	M	URBAN	THINNESS	7.1	17.5	115.5	13.1	100	24.5	1	5.16
1178	KEDAH	M	URBAN	OBESITY	7	40	126	25.2	80	23.5	2	4.8
1179	KEDAH	M	URBAN	OVERWEIGHT	7	27.7	126	17.4	84	23	1	4.83
1180	KEDAH	M	RURAL	NORMAL	7.1	16.5	107.5	14.3	55	27.5	2	6.24
1181	KEDAH	M	URBAN	NORMAL	7.1	18.7	110.5	15.3	91	19.5	2	5.13
1182	KEDAH	M	RURAL	NORMAL	7	19	113	14.9	80	22	4	5.66
1183	KEDAH	M	URBAN	NORMAL	7	20	119	14.1	60	24	1	6.13
1184	KEDAH	M	RURAL	NORMAL	7.1	23.2	121.5	15.7	81	9	1	5.67
1185	KELANTAN	M	URBAN	THINNESS	7	15	110	12.4	127	23	9	4.58
1186	KELANTAN	M	RURAL	NORMAL	7	21	121	14.3	102	31.5	6	4.37
1187	KELANTAN	M	RURAL	NORMAL	7	21	122.5	14	115	22.5	10	4.42
1188	KELANTAN	M	RURAL	OVERWEIGHT	7	24	118.9	17	104	32	7	4.78
1189	KELANTAN	M	URBAN	NORMAL	7	21	120	14.6	113	30	8	4.97
1190	KELANTAN	M	RURAL	THINNESS	7	18	118	12.9	120	30	3	4.68
1191	KELANTAN	M	RURAL	OBESITY	7.1	27.5	118.5	19.6	100	30.5	7	4.72
1192	KELANTAN	M	RURAL	OBESITY	7	29.05	120.8	19.9	112	27.5	6	4.58
1193	KELANTAN	M	RURAL	NORMAL	7.1	15.5	108.5	13.2	117	21	9	4.58
1194	KELANTAN	M	RURAL	NORMAL	7.1	18	111	14.6	138	31	5	5.41
1195	KELANTAN	M	RURAL	NORMAL	7.1	16.6	111	13.5	119	29.5	1	4.56
1196	KELANTAN	M	URBAN	NORMAL	7	19.9	116	14.8	120	29.5	5	5
1197	KELANTAN	M	URBAN	THINNESS	7	20	125	12.8	102	28.5	10	5.17
1198	KELANTAN	M	URBAN	NORMAL	7.1	21.2	114	16.3	142	22	2	3.8
1199	KELANTAN	M	URBAN	NORMAL	7	23	117.5	16.7	107	33	7	5.35
1200	KELANTAN	M	URBAN	OVERWEIGHT	7.1	24	118	17.2	103	35	7	5.35
1201	KELANTAN	M	RURAL	NORMAL	7.1	17.3	108	14.8	100	28	3	3.9
1202	KELANTAN	M	RURAL	NORMAL	7.1	21.1	118.5	15	97	30	7	4.9
1203	KELANTAN	M	URBAN	NORMAL	7	20	115	15.1	109	29.5	8	5.44
1204	KELANTAN	M	RURAL	NORMAL	7	19.5	118	14	101	26	7	4.62
1205	KELANTAN	M	URBAN	NORMAL	7.1	17	112	13.6	110	29.5	6	5.1
1206	KELANTAN	M	URBAN	NORMAL	7.1	19	116.5	14	87	28	8	4.75
1207	KELANTAN	M	URBAN	OVERWEIGHT	7	29	126	18.3	116	26	8	5.29
1208	KELANTAN	M	RURAL	NORMAL	7.1	21	114	16.2	72	30	6	4.53
1209	KELANTAN	M	RURAL	NORMAL	7.1	20	119	14.1	97	28	7	4.81
1210	KELANTAN	M	RURAL	NORMAL	7.1	20	122	13.4	125	32.5	2	5.53
1211	KELANTAN	M	URBAN	SEVERE THINNESS	7.1	11	115	8.3	114	26	9	5.6
1212	KELANTAN	M	RURAL	NORMAL	7	23	118	16.5	94	30	4	4.7
1213	KELANTAN	M	RURAL	NORMAL	7	17	113	13.3	127	23	4	4.79
1214	KELANTAN	M	RURAL	NORMAL	7	20.5	122	13.8	99	30	5	5
1215	KELANTAN	M	RURAL	NORMAL	7.1	18	109	15.2	97	28	8	5.19
1216	KELANTAN	M	RURAL	NORMAL	7	25	130	14.8	91	27	4	4.5
1217	KELANTAN	M	URBAN	NORMAL	7.1	19	114	14.6	110	22.5	3	4.44
1218	KELANTAN	M	RURAL	NORMAL	7	19	119	13.4	102	22	9	5
1219	KELANTAN	M	RURAL	NORMAL	7	19.5	120	13.5	65	27	8	4.82
1220	KELANTAN	M	URBAN	NORMAL	7	20.3	118.3	14.5	115	26.5	1	4.85
1221	KELANTAN	M	RURAL	NORMAL	7.1	18	115	13.6	91	25	3	4.1
1222	KELANTAN	M	URBAN	NORMAL	7	21.2	116	15.8	109	25.5	5	5.02
1223	KELANTAN	M	RURAL	NORMAL	7	20	120	13.9	102	30	5	5.42
1224	KELANTAN	M	RURAL	NORMAL	7.1	20.5	118	14.7	105	22	4	4.53
1225	KELANTAN	M	RURAL	THINNESS	7.1	16.05	113.2	12.5	122	28.5	3	7
1226	KELANTAN	M	RURAL	OBESITY	7	25	114	19.2	115	22	1	4.51
1227	KELANTAN	M	URBAN	NORMAL	7	19	117	13.9	108	34	1	10
1228	KELANTAN	M	RURAL	NORMAL	7	19	114.5	14.5	71	30	8	5.78
1229	KELANTAN	M	RURAL	OBESITY	7	27.3	119.5	19.1	89	30.5	5	5.4
1230	KELANTAN	M	URBAN	THINNESS	7	17	115	12.9	112	17	6	5.09
1231	KELANTAN	M	URBAN	NORMAL	7	16	108	13.7	87	20	5	4.5
1232	KELANTAN	M	RURAL	NORMAL	7.1	20	119.5	14	100	26	3	5.03
1233	KELANTAN	M	RURAL	NORMAL	7.1	18	109	15.2	104	26.5	4	5.4
1234	KELANTAN	M	RURAL	THINNESS	7.1	15	109	12.6	82	26	7	5.21
1235	KELANTAN	M	RURAL	NORMAL	7.1	20.6	120	14.3	111	28	1	5.44
1236	KELANTAN	M	RURAL	SEVERE THINNESS	7.1	22	140	11.2	117	23	1	5
1237	KELANTAN	M	URBAN	NORMAL	7.1	26.3	125.8	16.6	107	16	2	4.75
1238	KELANTAN	M	RURAL	NORMAL	7.1	23	123	15.2	94	20	2	4.52
1239	KELANTAN	M	RURAL	NORMAL	7.1	24	120	16.7	96	24	6	5.64
1240	KELANTAN	M	URBAN	NORMAL	7	20	117	14.6	57	27	3	5.04
1241	KELANTAN	M	RURAL	OBESITY	7.1	32.7	117.5	23.7	75	25.5	6	5.41
1242	KELANTAN	M	RURAL	THINNESS	7.1	15	107	13.1	75	27	5	5.48
1243	KELANTAN	M	URBAN	NORMAL	7.1	21.1	118	15.2	83	24	2	4.8
1244	KELANTAN	M	RURAL	NORMAL	7.1	22	121	15	83	22	3	4.75
1245	KELANTAN	M	URBAN	OBESITY	7	31	124	20.2	80	25	6	6
1246	KELANTAN	M	URBAN	NORMAL	7.1	18.6	112.1	14.8	107	10.5	1	5.2
1247	KELANTAN	M	RURAL	THINNESS	7.1	18.9	122	12.7	80	23	4	5.7
1248	KELANTAN	M	RURAL	THINNESS	7.1	16.07	113.4	12.5	72	20.5	1	4.89
1249	KELANTAN	M	URBAN	NORMAL	7.1	18.5	114	14.2	96	23	1	5.63
1250	KELANTAN	M	RURAL	OVERWEIGHT	7.1	24.08	116.4	17.8	66	20	4	5.76
1251	KELANTAN	M	RURAL	NORMAL	7	19.6	120	13.6	81	20	1	6.5
1252	KUALA LUMPUR	M	URBAN	NORMAL	7.1	17.3	112	13.8	142	23	8	4.66
1253	KUALA LUMPUR	M	URBAN	NORMAL	7.1	20.1	116.9	14.7	136	25	4	4
1254	KUALA LUMPUR	M	URBAN	NORMAL	7.1	23.8	129	14.3	106	29.5	5	4.01
1255	KUALA LUMPUR	M	URBAN	NORMAL	7.1	23.5	122.5	15.7	142	26	3	4.27
1256	KUALA LUMPUR	M	URBAN	NORMAL	7	24	120	16.7	111	26.5	8	4.67
1257	KUALA LUMPUR	M	URBAN	NORMAL	7	24	121.5	16.3	127	10	10	4.63
1258	KUALA LUMPUR	M	URBAN	THINNESS	7	19	123	12.6	113	25	8	4.84
1259	KUALA LUMPUR	M	URBAN	NORMAL	7.1	20	119.4	14	111	22.5	8	4.52
1260	KUALA LUMPUR	M	URBAN	OBESITY	7.1	41.4	126.5	25.9	100	28.5	8	4.87
1261	KUALA LUMPUR	M	URBAN	OBESITY	7.1	37.6	122	25.3	102	31.5	9	5.43
1262	KUALA LUMPUR	M	URBAN	NORMAL	7.1	27.5	129.5	16.4	113	39	3	5.01
1263	KUALA LUMPUR	M	URBAN	NORMAL	7.1	18.5	115	14	110	31.5	1	4.64
1264	KUALA LUMPUR	M	URBAN	NORMAL	7.1	17.8	116	13.2	111	26	9	5.17
1265	KUALA LUMPUR	M	URBAN	NORMAL	7.1	24.1	124	15.7	100	27.5	6	4.55
1266	KUALA LUMPUR	M	URBAN	OVERWEIGHT	7.1	31.2	130	18.5	108	28.5	5	4.78
1267	KUALA LUMPUR	M	URBAN	NORMAL	7.1	21.1	120	14.7	84	27	8	4.45
1268	KUALA LUMPUR	M	URBAN	NORMAL	7.1	21.6	121	14.8	105	34.5	3	4.91
1269	KUALA LUMPUR	M	URBAN	OBESITY	7.1	30	125	19.2	117	27	7	5.35
1270	KUALA LUMPUR	M	URBAN	NORMAL	7.1	22.4	122	15	120	24.5	1	4
1271	KUALA LUMPUR	M	URBAN	NORMAL	7.1	19	111	15.4	109	26	5	4.67
1272	KUALA LUMPUR	M	URBAN	NORMAL	7	21	121	14.3	114	27	6	5.26
1273	KUALA LUMPUR	M	URBAN	OVERWEIGHT	7	23.5	116.5	17.3	88	31	6	5
1274	KUALA LUMPUR	M	URBAN	NORMAL	7.1	20.9	123.5	13.7	114	19	4	4.4
1275	KUALA LUMPUR	M	URBAN	NORMAL	7	24.3	121	16.6	106	27.5	6	5.47
1276	KUALA LUMPUR	M	URBAN	OBESITY	7	40	133	22.6	99	25	9	5.44
1277	KUALA LUMPUR	M	URBAN	NORMAL	7.1	21.6	122	14.5	107	23	3	4.62
1278	KUALA LUMPUR	M	URBAN	NORMAL	7	16.6	107.2	14.4	104	22	10	5.81
1279	KUALA LUMPUR	M	URBAN	NORMAL	7.1	17.2	113	13.5	110	20	9	5.72
1280	KUALA LUMPUR	M	URBAN	NORMAL	7.1	21	119	14.8	86	28.5	4	5.1
1281	KUALA LUMPUR	M	URBAN	THINNESS	7	20.2	124.6	13	102	21	9	6.16
1282	KUALA LUMPUR	M	URBAN	OVERWEIGHT	7.1	26.7	122	17.9	75	31.5	1	5
1283	KUALA LUMPUR	M	URBAN	NORMAL	7.1	18.8	107.5	16.3	94	26.5	5	5.28
1284	KUALA LUMPUR	M	URBAN	OBESITY	7	33.8	124	22	90	19.5	7	4.9
1285	KUALA LUMPUR	M	URBAN	THINNESS	7.1	16.9	116	12.6	104	20	1	4.41
1286	KUALA LUMPUR	M	URBAN	OBESITY	7	40.1	125	25.7	89	25.5	6	5.23
1287	KUALA LUMPUR	M	URBAN	OBESITY	7	30.8	121.5	20.9	95	12	10	5.47
1288	KUALA LUMPUR	M	URBAN	OBESITY	7.1	35.2	124	22.9	90	26	7	6.06
1289	KUALA LUMPUR	M	URBAN	NORMAL	7.1	20.3	120	14.1	86	21	5	4.84
1290	KUALA LUMPUR	M	URBAN	OVERWEIGHT	7.1	27.4	126	17.3	69	29.5	1	5.13
1291	KUALA LUMPUR	M	URBAN	NORMAL	7	21.3	114.5	16.2	102	25.5	1	5.53
1292	KUALA LUMPUR	M	URBAN	OBESITY	7.1	35	125	22.4	94	20.5	2	5.19
1293	KUALA LUMPUR	M	URBAN	NORMAL	7.1	20.3	116.5	15	96	24	2	5.88
1294	KUALA LUMPUR	M	URBAN	OBESITY	7.1	43.1	132	24.7	88	16	1	5.72
1295	LABUAN	M	URBAN	THINNESS	7.1	18.5	120.8	12.7	104	22	7	4.75
1296	LABUAN	M	URBAN	NORMAL	7	19	118.5	13.5	104	24	5	4.9
1297	MELAKA	M	RURAL	NORMAL	7.1	23	121	15.7	95	30.5	4	4.67
1298	MELAKA	M	RURAL	NORMAL	7	18.7	116	13.9	104	25	8	4.9
1299	MELAKA	M	URBAN	NORMAL	7	22.1	120	15.3	92	22	7	4.29
1300	MELAKA	M	RURAL	OBESITY	7.1	44	130	26	95	26	9	5.28
1301	MELAKA	M	RURAL	OBESITY	7	40.2	107	35.1	99	28	7	5.37
1302	MELAKA	M	RURAL	NORMAL	7.1	19.3	119.8	13.4	92	27	6	5.05
1303	MELAKA	M	RURAL	OVERWEIGHT	7.1	26.6	120	18.5	97	23	2	4.39
1304	MELAKA	M	RURAL	THINNESS	7	16.5	115	12.5	99	27	1	4.72
1305	MELAKA	M	RURAL	NORMAL	7	21.9	119	15.5	83	19.5	8	4.89
1306	MELAKA	M	RURAL	NORMAL	7.1	18.3	115	13.8	102	22	7	5.5
1307	MELAKA	M	URBAN	NORMAL	7.1	19	114	14.6	100	23	1	4.59
1308	MELAKA	M	URBAN	NORMAL	7.1	21.5	125	13.8	101	23	3	5.06
1309	MELAKA	M	RURAL	OBESITY	7.1	36.5	124.5	23.5	84	16.5	7	5.6
1310	MELAKA	M	RURAL	NORMAL	7.1	21	118	15.1	70	22	5	5.85
1311	MELAKA	M	RURAL	OBESITY	7.1	17.2	76.5	29.4	81	26	1	5.67
1312	MELAKA	M	URBAN	NORMAL	7	22.5	117	16.4	66	22	2	5.14
1313	MELAKA	M	RURAL	OVERWEIGHT	7.1	24.8	120	17.2	84	11.5	2	5.79
1314	NEGERI SEMBILAN	M	URBAN	NORMAL	7	20	117	14.6	121	27	6	5.22
1315	NEGERI SEMBILAN	M	URBAN	NORMAL	7	18	116	13.4	103	31	6	5.35
1316	NEGERI SEMBILAN	M	URBAN	NORMAL	7.1	21	120	14.6	105	29	1	4.69
1317	NEGERI SEMBILAN	M	URBAN	NORMAL	7.1	24	122	16.1	100	25	10	5.28
1318	NEGERI SEMBILAN	M	URBAN	OVERWEIGHT	7	21	110	17.4	122	18	8	5.06
1319	NEGERI SEMBILAN	M	RURAL	NORMAL	7.1	19.5	121	13.3	99	23	7	4.71
1320	NEGERI SEMBILAN	M	URBAN	NORMAL	7	20	116.5	14.7	101	29	5	5.1
1321	NEGERI SEMBILAN	M	URBAN	NORMAL	7.1	16.4	111	13.3	103	29.5	4	5.1
1322	NEGERI SEMBILAN	M	URBAN	NORMAL	7	16	110.5	13.1	99	27	5	4.92
1323	NEGERI SEMBILAN	M	RURAL	NORMAL	7	18	106	16	126	28	1	5.1
1324	NEGERI SEMBILAN	M	RURAL	NORMAL	7.1	20	115	15.1	116	25	6	5.35
1325	NEGERI SEMBILAN	M	RURAL	NORMAL	7.1	23	120.5	15.8	114	23	3	4.77
1326	NEGERI SEMBILAN	M	URBAN	OVERWEIGHT	7.1	25	121	17.1	82	34	2	4.92
1327	NEGERI SEMBILAN	M	RURAL	NORMAL	7	20.7	120	14.4	120	26.5	1	5.15
1328	NEGERI SEMBILAN	M	RURAL	NORMAL	7	20	110.5	16.4	90	29	2	4.92
1329	NEGERI SEMBILAN	M	RURAL	NORMAL	7.1	18	115.5	13.5	152	22	1	5.16
1330	NEGERI SEMBILAN	M	URBAN	NORMAL	7.1	23	118	16.5	100	18	8	5.06
1331	NEGERI SEMBILAN	M	RURAL	NORMAL	7.1	19.2	117	14	100	31	2	5.46
1332	NEGERI SEMBILAN	M	RURAL	THINNESS	7.1	17.6	117	12.9	83	26	6	5.04
1333	NEGERI SEMBILAN	M	URBAN	THINNESS	7	17	117.5	12.3	61	32	1	5
1334	NEGERI SEMBILAN	M	URBAN	NORMAL	7	18	112.5	14.2	91	26.5	3	5.04
1335	NEGERI SEMBILAN	M	URBAN	SEVERE THINNESS	7.1	14.1	109	11.9	108	22	3	5.23
1336	NEGERI SEMBILAN	M	URBAN	OVERWEIGHT	7	24	116	17.8	93	21	6	5.38
1337	NEGERI SEMBILAN	M	URBAN	OVERWEIGHT	7	24.56	114	18.9	79	32	1	5.47
1338	NEGERI SEMBILAN	M	URBAN	OVERWEIGHT	7.1	24.5	119	17.3	101	16	4	5.09
1339	NEGERI SEMBILAN	M	URBAN	THINNESS	7	18	119.9	12.5	96	26	1	5.19
1340	NEGERI SEMBILAN	M	RURAL	NORMAL	7	21	115.9	15.6	106	19	2	5.24
1341	NEGERI SEMBILAN	M	RURAL	NORMAL	7.1	24	121	16.4	74	9.5	2	4.83
1342	NEGERI SEMBILAN	M	URBAN	OVERWEIGHT	7	27	121.5	18.3	72	21.5	6	5.98
1343	NEGERI SEMBILAN	M	URBAN	NORMAL	7	19	115	14.4	87	20	1	5.03
1344	NEGERI SEMBILAN	M	URBAN	SEVERE THINNESS	7	18	122	12.1	95	22.5	1	5.49
1345	NEGERI SEMBILAN	M	RURAL	OBESITY	7	46	126	29	74	25	2	6.04
1346	NEGERI SEMBILAN	M	URBAN	NORMAL	7	26	126.5	16.2	80	17	4	5.78
1347	NEGERI SEMBILAN	M	RURAL	THINNESS	7.1	17.6	117	12.9	96	20	1	6.23
1348	NEGERI SEMBILAN	M	URBAN	NORMAL	7	20	120	13.9	84	19	1	5.31
1349	PAHANG	M	URBAN	OBESITY	7.1	24	112	19.1	96	32.5	8	4.1
1350	PAHANG	M	RURAL	NORMAL	7.1	19	116	14.1	117	31	7	4.59
1351	PAHANG	M	RURAL	NORMAL	7.1	23	118	16.5	155	28	5	4.43
1352	PAHANG	M	RURAL	NORMAL	7.1	19.52	116.2	14.5	105	32	9	4.79
1353	PAHANG	M	URBAN	NORMAL	7.1	23.8	122	16	126	25	7	4.35
1354	PAHANG	M	URBAN	NORMAL	7.1	22	124.5	14.2	117	26	7	4.3
1355	PAHANG	M	RURAL	OVERWEIGHT	7.1	26	118	18.7	122	28.5	7	4.85
1356	PAHANG	M	RURAL	NORMAL	7.1	21.5	121	14.7	121	23.5	7	4.17
1357	PAHANG	M	URBAN	NORMAL	7.1	20	118	14.4	106	26	8	4.33
1358	PAHANG	M	RURAL	OBESITY	7	27	116	20.1	107	35	7	5.03
1359	PAHANG	M	RURAL	NORMAL	7.1	21.5	119.5	15.1	125	23	5	3.04
1360	PAHANG	M	URBAN	NORMAL	7.1	25.1	126	15.8	106	29	7	4.67
1361	PAHANG	M	URBAN	NORMAL	7	18	108	15.4	100	34	4	4.42
1362	PAHANG	M	URBAN	NORMAL	7	19	117.5	13.8	119	29	4	4.66
1363	PAHANG	M	URBAN	NORMAL	7.1	25	128	15.3	125	23	5	4.23
1364	PAHANG	M	URBAN	SEVERE THINNESS	7	17	120	11.8	108	32	3	4.6
1365	PAHANG	M	URBAN	NORMAL	7.1	20.1	121.2	13.7	108	32	3	4.67
1366	PAHANG	M	RURAL	NORMAL	7	20.5	118	14.7	100	32	4	4.56
1367	PAHANG	M	RURAL	NORMAL	7.1	26	124	16.9	104	26	4	3.04
1368	PAHANG	M	RURAL	NORMAL	7.1	16	108	13.7	122	23.5	4	4.32
1369	PAHANG	M	RURAL	NORMAL	7	21	125	13.4	104	28	1	3.43
1370	PAHANG	M	RURAL	OVERWEIGHT	7.1	24	115	18.1	101	27	8	4.92
1371	PAHANG	M	URBAN	OVERWEIGHT	7.1	27	123.5	17.7	105	26	6	4.73
1372	PAHANG	M	URBAN	OVERWEIGHT	7.1	29	127	18	112	26.5	7	5.17
1373	PAHANG	M	RURAL	NORMAL	7	19.3	119	13.6	109	35	3	5.25
1374	PAHANG	M	RURAL	OBESITY	7.1	35.5	121.5	24	64	21	8	3.5
1375	PAHANG	M	RURAL	NORMAL	7	19.31	114.8	14.7	107	28	2	4.79
1376	PAHANG	M	URBAN	OVERWEIGHT	7	26	120	18.1	90	25	7	4.67
1377	PAHANG	M	URBAN	NORMAL	7.1	17.6	109	14.8	101	31	2	4.98
1378	PAHANG	M	URBAN	OBESITY	7	38	126	23.9	79	28.5	7	4.92
1379	PAHANG	M	RURAL	NORMAL	7.1	19.43	114.6	14.8	96	29	6	5.18
1380	PAHANG	M	URBAN	SEVERE THINNESS	7.1	18	124	11.7	73	30	3	4.54
1381	PAHANG	M	URBAN	NORMAL	7.1	22.2	122	14.9	118	27.5	1	5.1
1382	PAHANG	M	RURAL	NORMAL	7	15.6	108	13.4	105	26	6	5.3
1383	PAHANG	M	URBAN	NORMAL	7	19	115	14.4	89	24.5	3	4.2
1384	PAHANG	M	URBAN	NORMAL	7.1	23.05	119	16.3	92	30	4	5.48
1385	PAHANG	M	RURAL	OVERWEIGHT	7	30	129.5	17.9	121	23	3	5.46
1386	PAHANG	M	RURAL	OBESITY	7	34	125	21.8	75	31	6	6.71
1387	PAHANG	M	URBAN	NORMAL	7.1	25	125	16	93	29.5	1	5.06
1388	PAHANG	M	RURAL	NORMAL	7	22	129	13.2	98	24	1	4.73
1389	PAHANG	M	RURAL	NORMAL	7.1	21	120	14.6	93	28	1	5.06
1390	PAHANG	M	URBAN	NORMAL	7.1	20.3	119	14.3	91	19.5	10	8.54
1391	PAHANG	M	RURAL	NORMAL	7.1	22	119	15.5	91	19	4	4.67
1392	PAHANG	M	URBAN	NORMAL	7.1	23.5	119.2	16.5	99	26	1	5.1
1393	PAHANG	M	RURAL	NORMAL	7	27	132	15.5	82	25	2	4.73
1394	PAHANG	M	RURAL	NORMAL	7.1	17	112.5	13.4	111	24	2	5.6
1395	PAHANG	M	RURAL	NORMAL	7.1	24	123	15.9	89	28	4	6.1
1396	PAHANG	M	URBAN	THINNESS	7	20	124	13	84	24.5	3	4.92
1397	PAHANG	M	RURAL	OBESITY	7.1	35	126	22	92	23	5	5.56
1398	PAHANG	M	URBAN	OVERWEIGHT	7.1	29	124	18.9	77	23	4	5.04
1399	PAHANG	M	RURAL	NORMAL	7.1	20	114	15.4	92	20	2	5.1
1400	PAHANG	M	RURAL	OVERWEIGHT	7.1	24.12	113.2	18.8	87	21	2	5.15
1401	PAHANG	M	URBAN	NORMAL	7	19.9	119.3	14	79	13.5	3	4.96
1402	PAHANG	M	RURAL	NORMAL	7	21	113.5	16.3	90	15	2	5.17
1403	PAHANG	M	RURAL	OBESITY	7.1	36.5	126	23	84	26.5	1	6.35
1404	PAHANG	M	URBAN	OVERWEIGHT	7.1	23	116	17.1	100	21	1	5.67
1405	PAHANG	M	URBAN	OBESITY	7.1	38.5	135	21.1	87	18	3	5.43
1406	PAHANG	M	RURAL	NORMAL	7	18	110	14.9	80	20	2	5.25
1407	PAHANG	M	RURAL	OBESITY	7.1	29	123	19.2	96	15	2	6
1408	PAHANG	M	RURAL	NORMAL	7	21.9	127.5	13.5	55	26	1	6.16
1409	PAHANG	M	URBAN	NORMAL	7.1	26	127	16.1	90	17	1	6.04
1410	PAHANG	M	RURAL	NORMAL	7.1	20.16	114.4	15.4	50	11	1	7.88
1411	PERAK	M	RURAL	NORMAL	7.1	18	111	14.6	124	27	8	4.79
1412	PERAK	M	RURAL	NORMAL	7	20	113	15.7	109	27	9	4.68
1413	PERAK	M	RURAL	THINNESS	7	16.6	113	13	122	28	3	4.23
1414	PERAK	M	RURAL	NORMAL	7.1	21	122	14.1	113	26.5	9	4.84
1415	PERAK	M	RURAL	OVERWEIGHT	7	25	119	17.7	118	31	4	4.68
1416	PERAK	M	URBAN	NORMAL	7.1	18.45	118	13.3	110	22.5	10	4.54
1417	PERAK	M	RURAL	NORMAL	7	22	117	16.1	106	21	10	4.3
1418	PERAK	M	URBAN	NORMAL	7.1	27	128	16.5	97	34	6	4.69
1419	PERAK	M	RURAL	NORMAL	7.1	18	113	14.1	109	33	3	4.59
1420	PERAK	M	RURAL	NORMAL	7.1	21	122	14.1	117	28	3	4.37
1421	PERAK	M	RURAL	NORMAL	7	16.5	109	13.9	109	29	3	4.23
1422	PERAK	M	RURAL	OBESITY	7.1	41	128	25	105	27.5	8	4.8
1423	PERAK	M	RURAL	NORMAL	7.1	19	117	13.9	111	26	10	5.03
1424	PERAK	M	URBAN	NORMAL	7	15	102.1	14.4	116	31	6	5.13
1425	PERAK	M	RURAL	NORMAL	7.1	26	125	16.6	90	28	7	4.19
1426	PERAK	M	RURAL	OVERWEIGHT	7	32	131	18.6	82	33	8	4.71
1427	PERAK	M	RURAL	NORMAL	7.1	23	120	16	103	27.5	5	4.25
1428	PERAK	M	URBAN	OVERWEIGHT	7.1	24	117	17.5	84	28	8	4.31
1429	PERAK	M	RURAL	NORMAL	7	21	118	15.1	144	28	6	5.25
1430	PERAK	M	URBAN	NORMAL	7.1	18.4	117	13.4	133	18	5	4.12
1431	PERAK	M	RURAL	NORMAL	7.1	22	116	16.3	110	25	6	4.6
1432	PERAK	M	URBAN	OBESITY	7.1	36	126	22.7	85	24	9	4.03
1433	PERAK	M	URBAN	OBESITY	7	38.4	133	21.7	80	27	9	4.53
1434	PERAK	M	RURAL	NORMAL	7	23.9	120	16.6	116	30	6	5.38
1435	PERAK	M	RURAL	NORMAL	7	20.06	116.6	14.8	105	19	7	4.29
1436	PERAK	M	RURAL	NORMAL	7.1	19	113.7	14.7	99	29	5	4.73
1437	PERAK	M	URBAN	NORMAL	7.1	19	114	14.6	110	24	6	4.7
1438	PERAK	M	URBAN	SEVERE THINNESS	7.1	17	120	11.8	104	28	8	5.43
1439	PERAK	M	RURAL	NORMAL	7	19	116.8	13.9	101	31.5	2	4.81
1440	PERAK	M	URBAN	NORMAL	7.1	23	119	16.2	104	32.5	6	5.81
1441	PERAK	M	RURAL	OVERWEIGHT	7	26	121	17.8	132	28.5	1	5
1442	PERAK	M	RURAL	NORMAL	7	22	123	14.5	114	29	1	4.81
1443	PERAK	M	URBAN	NORMAL	7.1	21	116	15.6	109	32	1	4.93
1444	PERAK	M	RURAL	NORMAL	7	19.5	114	15	105	23	9	5.1
1445	PERAK	M	URBAN	OVERWEIGHT	7	24.5	120	17	109	22	4	4.43
1446	PERAK	M	URBAN	NORMAL	7.1	23	120	16	85	30.5	4	4.79
1447	PERAK	M	URBAN	NORMAL	7.1	19	117	13.9	132	23.5	2	4.92
1448	PERAK	M	RURAL	NORMAL	7.1	20	120	13.9	91	27	2	4.25
1449	PERAK	M	URBAN	OBESITY	7.1	34	122	22.8	96	26.5	2	4.42
1450	PERAK	M	URBAN	OVERWEIGHT	7.1	30	127	18.6	98	18.5	7	4.56
1451	PERAK	M	RURAL	OVERWEIGHT	7	25	119.5	17.5	126	25	6	6.06
1452	PERAK	M	URBAN	NORMAL	7.1	17	113	13.3	101	31	4	5.34
1453	PERAK	M	URBAN	NORMAL	7.1	19	117	13.9	89	28.5	8	5.37
1454	PERAK	M	URBAN	THINNESS	7.1	18	119	12.7	89	27.5	5	4.81
1455	PERAK	M	URBAN	NORMAL	7.1	22	120	15.3	78	26	4	4.18
1456	PERAK	M	URBAN	OVERWEIGHT	7.1	23	111	18.7	96	31	1	4.79
1457	PERAK	M	URBAN	NORMAL	7	19.7	120	13.7	86	21	5	3.84
1458	PERAK	M	RURAL	NORMAL	7.1	20	120	13.9	101	24	5	4.85
1459	PERAK	M	URBAN	NORMAL	7	15.98	109.7	13.3	89	25	6	4.85
1460	PERAK	M	URBAN	THINNESS	7.1	15	109	12.6	89	30	7	6.11
1461	PERAK	M	URBAN	OVERWEIGHT	7.1	27	119.5	18.9	97	18	8	4.98
1462	PERAK	M	URBAN	NORMAL	7.1	23.5	119.5	16.5	113	27.5	3	5.81
1463	PERAK	M	URBAN	OBESITY	7	36.8	127.5	22.6	106	19.5	6	5.1
1464	PERAK	M	URBAN	NORMAL	7.1	16	109	13.5	95	27	4	5.15
1465	PERAK	M	URBAN	NORMAL	7	18.7	114.2	14.3	97	31.5	2	5.69
1466	PERAK	M	RURAL	NORMAL	7.1	17	106	15.1	86	28	6	5.48
1467	PERAK	M	RURAL	NORMAL	7.1	21	118	15.1	100	15	1	4.12
1468	PERAK	M	URBAN	NORMAL	7	23	120	16	111	26.5	1	5.22
1469	PERAK	M	URBAN	OVERWEIGHT	7.1	26.5	121.6	17.9	97	19	4	4.72
1470	PERAK	M	URBAN	NORMAL	7.1	18	111	14.6	98	21	2	4.6
1471	PERAK	M	URBAN	OBESITY	7.1	37	126	23.3	100	25.5	5	5.73
1472	PERAK	M	URBAN	NORMAL	7	19	119	13.4	93	26	1	4.85
1473	PERAK	M	URBAN	NORMAL	7	23.5	121.5	15.9	72	27	1	4.73
1474	PERAK	M	URBAN	NORMAL	7.1	21	119	14.8	85	24	6	5.27
1475	PERAK	M	URBAN	OBESITY	7	36	131	21	105	28	1	6.09
1476	PERAK	M	RURAL	NORMAL	7.1	18	114.5	13.7	99	21.5	5	5.5
1477	PERAK	M	URBAN	NORMAL	7.1	23	129	13.8	96	13	1	4.53
1478	PERAK	M	RURAL	NORMAL	7	25	125	16	97	21	1	4.81
1479	PERAK	M	RURAL	NORMAL	7	16	110	13.2	77	25	4	5.17
1480	PERAK	M	URBAN	OVERWEIGHT	7.1	29	129	17.4	67	27	5	5.67
1481	PERAK	M	URBAN	NORMAL	7.1	18	112	14.3	72	27	1	4.93
1482	PERAK	M	RURAL	OBESITY	7	39	122	26.2	76	36	1	7.14
1483	PERAK	M	URBAN	SEVERE THINNESS	7.1	15.5	114.5	11.8	124	10.5	1	5.37
1484	PERAK	M	URBAN	NORMAL	7	18.5	118	13.3	112	19	2	5.68
1485	PERAK	M	RURAL	THINNESS	7.1	16.5	113	12.9	96	24	2	5.48
1486	PERAK	M	RURAL	NORMAL	7	18.5	117.4	13.4	57	14	1	3.99
1487	PERAK	M	URBAN	NORMAL	7.1	30	135	16.5	79	26	2	5.28
1488	PERAK	M	URBAN	OVERWEIGHT	7	25	116	18.6	81	26	2	5.34
1489	PERAK	M	URBAN	NORMAL	7	20	115	15.1	97	25.5	1	5.97
1490	PERAK	M	URBAN	NORMAL	7	22	124.5	14.2	81	26	3	5.6
1491	PERAK	M	RURAL	NORMAL	7.1	20.5	114	15.8	65	18.5	5	5
1492	PERAK	M	RURAL	SEVERE THINNESS	7	15.05	118.5	10.7	71	21	4	5.07
1493	PERAK	M	RURAL	NORMAL	7.1	19	116	14.1	82	21.5	3	5.16
1494	PERAK	M	RURAL	SEVERE THINNESS	7.1	15	112	12	94	24	1	5.6
1495	PERAK	M	URBAN	NORMAL	7	19.5	113.5	15.1	101	20	1	5.35
1496	PERAK	M	URBAN	NORMAL	7.1	21.5	123	14.2	100	21	1	6.12
1497	PERAK	M	URBAN	NORMAL	7.1	17.5	109	14.7	90	17.5	1	5.06
1498	PERAK	M	RURAL	THINNESS	7.1	16	112	12.8	89	10	3	5.47
1499	PERAK	M	URBAN	OVERWEIGHT	7.1	30	127	18.6	89	24	1	6.18
1500	PERAK	M	URBAN	OBESITY	7	30	119.9	20.9	79	17	2	5.31
1501	PERAK	M	URBAN	OBESITY	7.1	45	128	27.5	62	16	3	5.43
1502	PERAK	M	URBAN	OBESITY	7.1	28	121	19.1	72	17	1	7.12
1503	PERAK	M	RURAL	NORMAL	7.1	15	105.8	13.4	69	11	1	5.92
1504	PERAK	M	URBAN	SEVERE THINNESS	7.1	16.5	118.5	11.8	66	9	1	9.17
1505	PERLIS	M	RURAL	NORMAL	7.1	20.8	118	14.9	132	34	10	4.47
1506	PERLIS	M	RURAL	NORMAL	7	18.5	115	14	116	25	10	4.5
1507	PERLIS	M	RURAL	THINNESS	7.1	15.5	109	13	112	36	3	5.28
1508	PERLIS	M	RURAL	NORMAL	7	21.1	119.4	14.8	87	30.5	6	5.06
1509	PERLIS	M	RURAL	NORMAL	7	18.4	113.5	14.3	105	24	4	4.84
1510	PERLIS	M	URBAN	NORMAL	7	26.9	126.5	16.8	94	29	1	4.98
1511	PERLIS	M	RURAL	NORMAL	7	17.5	115	13.2	102	23	8	6.47
1512	PERLIS	M	RURAL	OVERWEIGHT	7	27.8	124	18.1	80	25	1	5.09
1513	PULAU PINANG	M	RURAL	NORMAL	7.1	18	115.5	13.5	122	23.5	10	4.23
1514	PULAU PINANG	M	RURAL	OVERWEIGHT	7	27	124	17.6	110	27.5	7	4.13
1515	PULAU PINANG	M	RURAL	OVERWEIGHT	7	29	124	18.9	134	29	6	4.78
1516	PULAU PINANG	M	URBAN	NORMAL	7	18.6	116.5	13.7	135	35	5	5.04
1517	PULAU PINANG	M	URBAN	NORMAL	7.1	23	122	15.5	96	29	10	4.54
1518	PULAU PINANG	M	URBAN	NORMAL	7.1	24.2	123	16	120	29.5	1	3.19
1519	PULAU PINANG	M	RURAL	OVERWEIGHT	7	22	112	17.5	123	34	1	4.75
1520	PULAU PINANG	M	URBAN	NORMAL	7.1	21.5	122	14.4	89	31	8	4.67
1521	PULAU PINANG	M	URBAN	OVERWEIGHT	7.1	32.8	131.7	18.9	117	28	6	4.95
1522	PULAU PINANG	M	URBAN	OVERWEIGHT	7.1	25	121	17.1	118	25.5	6	4.67
1523	PULAU PINANG	M	RURAL	OBESITY	7	30	119	21.2	107	33	4	4.97
1524	PULAU PINANG	M	RURAL	NORMAL	7	22	115	16.6	115	23	6	4.37
1525	PULAU PINANG	M	URBAN	NORMAL	7	19.1	115.8	14.2	107	25	7	4.56
1526	PULAU PINANG	M	URBAN	NORMAL	7.1	24	124	15.6	95	26.5	8	4.6
1527	PULAU PINANG	M	URBAN	SEVERE THINNESS	7	21	132.2	12	105	24	10	4.92
1528	PULAU PINANG	M	URBAN	NORMAL	7.1	19.1	115.5	14.3	95	31.5	5	4.79
1529	PULAU PINANG	M	URBAN	THINNESS	7.1	16	113.5	12.4	90	27	8	4.67
1530	PULAU PINANG	M	URBAN	NORMAL	7.1	23.5	120.4	16.2	107	21	5	3.37
1531	PULAU PINANG	M	URBAN	NORMAL	7.1	22	121	15	104	21	5	4.1
1532	PULAU PINANG	M	RURAL	NORMAL	7.1	19	109.5	15.8	104	32	2	5.04
1533	PULAU PINANG	M	URBAN	NORMAL	7.1	23	126	14.5	81	22.5	8	4.04
1534	PULAU PINANG	M	URBAN	NORMAL	7	19	118	13.6	58	37	1	4
1535	PULAU PINANG	M	URBAN	NORMAL	7	20	123	13.2	86	30	1	4
1536	PULAU PINANG	M	RURAL	NORMAL	7	20	119	14.1	95	32	7	5.87
1537	PULAU PINANG	M	RURAL	NORMAL	7.1	22	118.5	15.7	97	20.5	7	4.53
1538	PULAU PINANG	M	RURAL	NORMAL	7	25	123	16.5	85	32	4	4.92
1539	PULAU PINANG	M	RURAL	OVERWEIGHT	7	30	127	18.6	106	25	8	5.39
1540	PULAU PINANG	M	URBAN	NORMAL	7.1	18.1	115.5	13.6	92	27.5	4	4.67
1541	PULAU PINANG	M	RURAL	SEVERE THINNESS	7.1	14	113.5	10.9	106	27	7	5.65
1542	PULAU PINANG	M	RURAL	NORMAL	7.1	17.3	111	14	115	23.5	7	5.63
1543	PULAU PINANG	M	RURAL	NORMAL	7.1	21.5	121.3	14.6	97	29	2	4.93
1544	PULAU PINANG	M	URBAN	NORMAL	7.1	19.6	118	14.1	105	20	3	4.46
1545	PULAU PINANG	M	URBAN	NORMAL	7.1	24.5	120	17	94	28	1	4.73
1546	PULAU PINANG	M	URBAN	NORMAL	7.1	19	120	13.2	105	30	1	5.31
1547	PULAU PINANG	M	URBAN	OBESITY	7	35	132.5	19.9	96	17.5	3	4.1
1548	PULAU PINANG	M	RURAL	NORMAL	7.1	25	125	16	77	28	8	5.42
1549	PULAU PINANG	M	RURAL	NORMAL	7.1	16	108	13.7	92	26	8	5.82
1550	PULAU PINANG	M	RURAL	OBESITY	7.1	30	122	20.2	80	30.5	5	5.54
1551	PULAU PINANG	M	URBAN	NORMAL	7	20	117	14.6	105	30.5	1	5.61
1552	PULAU PINANG	M	URBAN	OVERWEIGHT	7.1	28.8	123	19	91	24	4	5
1553	PULAU PINANG	M	URBAN	OVERWEIGHT	7	22	113.5	17.1	62	26	4	4.78
1554	PULAU PINANG	M	URBAN	OVERWEIGHT	7	29	128.8	17.5	90	30	1	5.17
1555	PULAU PINANG	M	RURAL	THINNESS	7	18	120	12.5	102	20	3	5.05
1556	PULAU PINANG	M	RURAL	NORMAL	7.1	18.5	118	13.3	87	24	6	5.44
1557	PULAU PINANG	M	URBAN	THINNESS	7.1	15.2	109	12.8	102	22	4	5.47
1558	PULAU PINANG	M	URBAN	NORMAL	7.1	21	121.4	14.2	105	16.5	1	4.92
1559	PULAU PINANG	M	URBAN	NORMAL	7.1	19.5	118	14	85	29	1	5.85
1560	PULAU PINANG	M	URBAN	NORMAL	7	20.5	121.5	13.9	79	28.5	1	5.54
1561	PULAU PINANG	M	RURAL	NORMAL	7.1	25	123	16.5	50	27.5	3	5.76
1562	PULAU PINANG	M	RURAL	NORMAL	7	17	109	14.3	79	23.5	1	4.88
1563	PULAU PINANG	M	URBAN	OBESITY	7.1	43.5	132.6	24.7	80	23.5	2	5.85
1564	PULAU PINANG	M	RURAL	OBESITY	7	33	125	21.1	71	13.5	5	5.62
1565	PULAU PINANG	M	URBAN	NORMAL	7.1	20.5	121.6	13.9	70	20	3	5.42
1566	PULAU PINANG	M	RURAL	NORMAL	7.1	22.4	125	14.3	89	13	1	5.73
1567	PULAU PINANG	M	RURAL	THINNESS	7.1	18	117.5	13	70	22	1	5.91
1568	PUTRAJAYA	M	URBAN	NORMAL	7	16.2	108	13.9	102	23	7	4.81
1569	PUTRAJAYA	M	URBAN	NORMAL	7.1	23.3	119.9	16.2	114	24.5	2	5.35
1570	PUTRAJAYA	M	URBAN	OBESITY	7.1	37.1	124.9	23.8	80	18	7	5.39
1571	PUTRAJAYA	M	URBAN	NORMAL	7.1	18.4	114	14.2	99	18	1	5.24
1572	SABAH	M	RURAL	SEVERE THINNESS	7	15.5	112.7	12.2	140	33.5	9	4.3
1573	SABAH	M	RURAL	NORMAL	7.1	20.04	114.5	15.3	140	35	6	4.03
1574	SABAH	M	RURAL	NORMAL	7.1	19.5	118.4	13.9	127	35	6	4.1
1575	SABAH	M	RURAL	NORMAL	7	25	136	13.5	130	30	9	4.39
1576	SABAH	M	URBAN	NORMAL	7	19.04	115	14.4	136	28	7	4.04
1577	SABAH	M	RURAL	NORMAL	7	22.5	118.5	16	130	28	8	4.2
1578	SABAH	M	URBAN	OVERWEIGHT	7.1	29.9	126	18.8	120	35	8	4.57
1579	SABAH	M	RURAL	NORMAL	7.1	20.2	115.3	15.2	127	32.5	8	4.64
1580	SABAH	M	URBAN	OBESITY	7.1	30	124	19.5	140	33	5	4.46
1581	SABAH	M	RURAL	NORMAL	7	19	120	13.2	113	32.5	9	4.5
1582	SABAH	M	URBAN	THINNESS	7	18.5	120	12.8	97	38.5	9	4.16
1583	SABAH	M	RURAL	OVERWEIGHT	7.1	29.3	125.8	18.5	126	32	7	4.59
1584	SABAH	M	RURAL	SEVERE THINNESS	7.1	14.6	119.5	10.2	128	30	8	4.7
1585	SABAH	M	URBAN	NORMAL	7.1	21.8	126	13.7	119	23	9	3.21
1586	SABAH	M	URBAN	NORMAL	7.1	23	123	15.2	118	28	5	3.89
1587	SABAH	M	URBAN	NORMAL	7.1	16.9	112	13.5	111	26	9	4.21
1588	SABAH	M	URBAN	NORMAL	7.1	18.7	115.9	13.9	121	33	1	4.01
1589	SABAH	M	RURAL	NORMAL	7.1	19.5	112	15.5	121	35	5	4.8
1590	SABAH	M	RURAL	NORMAL	7.1	21	122	14.1	108	27	8	4.4
1591	SABAH	M	URBAN	NORMAL	7	21.6	116	16.1	109	21.5	9	3.11
1592	SABAH	M	URBAN	NORMAL	7	19	109	16	123	30	6	4.9
1593	SABAH	M	URBAN	NORMAL	7.1	19	116	14.1	118	27.5	8	4.81
1594	SABAH	M	RURAL	NORMAL	7	17.3	106	15.4	126	28	10	5.66
1595	SABAH	M	RURAL	NORMAL	7.1	18.8	113	14.7	105	28	8	4.62
1596	SABAH	M	RURAL	NORMAL	7	19.5	112.4	15.4	119	33	2	4.73
1597	SABAH	M	RURAL	NORMAL	7.1	16.2	109	13.6	105	37.5	1	4.37
1598	SABAH	M	RURAL	SEVERE THINNESS	7.1	16	119	11.3	149	25	1	4
1599	SABAH	M	RURAL	NORMAL	7.1	20.6	119	14.5	133	23.5	5	4.56
1600	SABAH	M	RURAL	THINNESS	7.1	16.4	113	12.8	119	29	1	4.37
1601	SABAH	M	RURAL	NORMAL	7	19	118	13.6	110	33	1	4.49
1602	SABAH	M	URBAN	NORMAL	7	24.3	128.5	14.7	83	26	7	3.87
1603	SABAH	M	RURAL	NORMAL	7	17.8	109	15	135	22	9	5.21
1604	SABAH	M	URBAN	NORMAL	7.1	21.6	116.8	15.8	111	25	6	4.56
1605	SABAH	M	RURAL	NORMAL	7.1	23.7	126	14.9	113	24	3	3.93
1606	SABAH	M	URBAN	NORMAL	7	17.4	111	14.1	89	24	8	4.13
1607	SABAH	M	RURAL	NORMAL	7.1	22	116	16.3	97	32	1	4
1608	SABAH	M	RURAL	NORMAL	7	21.1	117	15.4	96	30.5	3	4.42
1609	SABAH	M	RURAL	OVERWEIGHT	7	20	108	17.1	117	32	5	5.6
1610	SABAH	M	URBAN	NORMAL	7	23	120	16	101	15	8	4
1611	SABAH	M	RURAL	OBESITY	7.1	31.5	127.1	19.5	74	29.5	6	4.48
1612	SABAH	M	RURAL	OBESITY	7	39.7	131.4	23	101	26	5	4.46
1613	SABAH	M	URBAN	SEVERE THINNESS	7	18	126	11.3	114	24.5	8	5.1
1614	SABAH	M	RURAL	NORMAL	7	17	105	15.4	115	28	7	5.69
1615	SABAH	M	RURAL	NORMAL	7.1	20.8	120.6	14.3	113	32	1	4.83
1616	SABAH	M	RURAL	OVERWEIGHT	7	23	113.9	17.7	106	32	5	5.53
1617	SABAH	M	RURAL	NORMAL	7	19	119	13.4	115	20.5	7	4.81
1618	SABAH	M	RURAL	NORMAL	7.1	18	114	13.9	107	33	5	6.5
1619	SABAH	M	URBAN	NORMAL	7	16.2	110	13.4	110	25	4	4.65
1620	SABAH	M	RURAL	NORMAL	7.1	19.6	118	14.1	100	25	8	4.92
1621	SABAH	M	RURAL	OBESITY	7.1	34	130	20.1	98	27	7	4.98
1622	SABAH	M	URBAN	NORMAL	7.1	26	124.4	16.8	125	22.5	8	5.8
1623	SABAH	M	RURAL	NORMAL	7	20	119	14.1	109	28	1	4.51
1624	SABAH	M	RURAL	NORMAL	7	16.2	111	13.1	105	28	7	5.46
1625	SABAH	M	RURAL	NORMAL	7.1	19.1	117	14	118	24.5	8	6.24
1626	SABAH	M	URBAN	NORMAL	7	25	123	16.5	106	30	6	6.56
1627	SABAH	M	RURAL	NORMAL	7.1	17.5	112	14	104	27	7	5.25
1628	SABAH	M	URBAN	NORMAL	7	18	111	14.6	98	32.5	4	5.18
1629	SABAH	M	URBAN	NORMAL	7.1	24.58	124	16	88	20.5	6	4
1630	SABAH	M	RURAL	OBESITY	7	40.9	125	26.2	65	30.5	7	5.06
1631	SABAH	M	RURAL	NORMAL	7	18.6	111	15.1	138	17	1	4.66
1632	SABAH	M	URBAN	NORMAL	7	20.8	120	14.4	120	19	6	5.04
1633	SABAH	M	RURAL	NORMAL	7.1	21	120	14.6	107	25	1	4.5
1634	SABAH	M	RURAL	OBESITY	7	31.7	123	21	123	20	1	4.56
1635	SABAH	M	RURAL	NORMAL	7.1	22.3	117	16.3	98	32	4	5.56
1636	SABAH	M	URBAN	OVERWEIGHT	7.1	20.3	109	17.1	91	30	6	5.78
1637	SABAH	M	URBAN	SEVERE THINNESS	7.1	16	119	11.3	78	26	1	4
1638	SABAH	M	RURAL	NORMAL	7.1	21	117	15.3	80	30	2	4.75
1639	SABAH	M	URBAN	NORMAL	7.1	21.9	120	15.2	130	22	1	4.97
1640	SABAH	M	URBAN	OBESITY	7	34.8	126.5	21.7	75	30	5	5.25
1641	SABAH	M	URBAN	NORMAL	7.1	23	122	15.5	81	25	9	5.38
1642	SABAH	M	RURAL	NORMAL	7.1	17.3	110.4	14.2	89	25.5	6	5.04
1643	SABAH	M	RURAL	OVERWEIGHT	7.1	25.6	118	18.4	130	20	1	5
1644	SABAH	M	RURAL	NORMAL	7	23.1	120	16	117	14.5	1	4.63
1645	SABAH	M	URBAN	NORMAL	7.1	18	112	14.3	69	25	4	4.6
1646	SABAH	M	URBAN	NORMAL	7.1	23.4	122	15.7	91	22.5	8	5.22
1647	SABAH	M	URBAN	NORMAL	7	24	126	15.1	95	16	4	4.49
1648	SABAH	M	URBAN	OBESITY	7.1	30	123.5	19.7	98	21	1	4.34
1649	SABAH	M	RURAL	NORMAL	7	22	115	16.6	111	21	3	4.94
1650	SABAH	M	URBAN	THINNESS	7.1	15.7	112	12.5	91	23	4	4.72
1651	SABAH	M	URBAN	NORMAL	7.1	19.9	117	14.5	86	29	1	4.9
1652	SABAH	M	URBAN	NORMAL	7	22.6	120	15.7	101	25	1	4.67
1653	SABAH	M	URBAN	NORMAL	7.1	23.06	128	14.1	78	30	1	5.14
1654	SABAH	M	URBAN	OVERWEIGHT	7.1	24	118	17.2	88	32	1	5.59
1655	SABAH	M	RURAL	NORMAL	7.1	17.9	114	13.8	80	27	5	5.97
1656	SABAH	M	URBAN	NORMAL	7	21.8	116.5	16.1	92	21.5	2	4.73
1657	SABAH	M	RURAL	OVERWEIGHT	7.1	26.9	119	19	79	29	1	5.2
1658	SABAH	M	URBAN	NORMAL	7.1	15	104	13.9	85	25	3	5.03
1659	SABAH	M	URBAN	THINNESS	7.1	18	118	12.9	78	26	5	5.7
1660	SABAH	M	URBAN	NORMAL	7.1	21	118	15.1	75	25	4	5.15
1661	SABAH	M	URBAN	NORMAL	7	25.9	125.4	16.5	78	20	2	4.6
1662	SABAH	M	URBAN	NORMAL	7	19	112	15.1	92	24.5	1	5
1663	SABAH	M	RURAL	NORMAL	7.1	17.7	116	13.2	106	21	3	5.56
1664	SABAH	M	URBAN	NORMAL	7.1	17.4	110	14.4	93	20.5	4	5.18
1665	SABAH	M	URBAN	OBESITY	7.1	45.6	127	28.3	79	25.5	4	5.63
1666	SABAH	M	RURAL	THINNESS	7.1	15.9	113.5	12.3	84	21.5	6	6.18
1667	SABAH	M	RURAL	NORMAL	7	15	107	13.1	99	25	1	6.44
1668	SABAH	M	URBAN	NORMAL	7	20.9	115.5	15.7	92	26	1	5.97
1669	SABAH	M	URBAN	NORMAL	7.1	18	115	13.6	79	24	4	6.5
1670	SABAH	M	RURAL	OBESITY	7.1	30.2	124.5	19.5	57	22.5	3	5.37
1671	SABAH	M	URBAN	THINNESS	7	19.1	121	13	98	20	2	6.21
1672	SABAH	M	URBAN	OBESITY	7.1	35	125	22.4	70	26	1	6
1673	SABAH	M	URBAN	NORMAL	7.1	18.8	112	15	80	20	3	5.88
1674	SABAH	M	RURAL	NORMAL	7	21.8	117.1	15.9	80	18	1	5.24
1675	SARAWAK	M	RURAL	OVERWEIGHT	7.1	32	130	18.9	120	28.5	6	4.62
1676	SARAWAK	M	RURAL	NORMAL	7.1	23.5	119	16.6	93	23.5	6	5.57
1677	SARAWAK	M	RURAL	NORMAL	7.1	22.5	115	17	98	30	3	5.16
1678	SARAWAK	M	URBAN	NORMAL	7	17.5	114.5	13.3	95	26	1	4.84
1679	SARAWAK	M	URBAN	NORMAL	7.1	25	124	16.3	101	34	2	5.06
1680	SARAWAK	M	URBAN	NORMAL	7.1	21.1	116.7	15.5	110	30.5	1	4.97
1681	SARAWAK	M	RURAL	SEVERE THINNESS	7.1	22	138.5	11.5	81	23	4	6.03
1682	SARAWAK	M	RURAL	OVERWEIGHT	7.1	30.8	130.5	18.1	130	23.5	8	5.5
1683	SARAWAK	M	URBAN	NORMAL	7	25	124	16.3	118	29	8	5.24
1684	SARAWAK	M	URBAN	OVERWEIGHT	7	27	123	17.8	86	22	1	5.86
1685	SARAWAK	M	RURAL	OVERWEIGHT	7	31	128	18.9	74	25	8	4.84
1686	SARAWAK	M	RURAL	NORMAL	7	19	117	13.9	74	15	1	5.14
1687	SARAWAK	M	RURAL	NORMAL	7	25	131	14.6	116	25	6	4.81
1688	SARAWAK	M	RURAL	OBESITY	7	32	125	20.5	83	27.5	7	5.1
1689	SARAWAK	M	RURAL	NORMAL	7	24	125	15.4	94	26	8	5.03
1690	SARAWAK	M	URBAN	NORMAL	7.1	20.5	112	16.3	62	21	3	4.37
1691	SARAWAK	M	URBAN	NORMAL	7	22	115	16.6	71	24	1	5.06
1692	SARAWAK	M	URBAN	OBESITY	7	29	120	20.1	66	12	5	5.47
1693	SARAWAK	M	RURAL	OBESITY	7	28.2	119	19.9	86	28.5	4	4.6
1694	SARAWAK	M	RURAL	NORMAL	7	17.3	104.5	15.8	92	36	1	5.43
1695	SARAWAK	M	URBAN	NORMAL	7	23	116.5	16.9	100	28	6	5.24
1696	SARAWAK	M	URBAN	OBESITY	7	49	132.5	27.9	71	16.5	10	5.84
1697	SARAWAK	M	RURAL	NORMAL	7.1	19.3	115.1	14.6	134	20	9	4.97
1698	SARAWAK	M	RURAL	SEVERE THINNESS	7.1	18	122.5	12	100	24	6	6.89
1699	SARAWAK	M	URBAN	OVERWEIGHT	7.1	22	113	17.2	107	25.5	3	4.92
1700	SARAWAK	M	RURAL	NORMAL	7.1	20.3	118.5	14.5	124	24	6	4.3
1701	SARAWAK	M	RURAL	OBESITY	7.1	29.5	122	19.8	84	27	7	5
1702	SARAWAK	M	RURAL	OBESITY	7.1	30.3	122.1	20.3	69	17	2	5
1703	SARAWAK	M	URBAN	NORMAL	7	18.6	114	14.3	92	24	1	5.32
1704	SARAWAK	M	URBAN	OVERWEIGHT	7.1	24.4	115.8	18.2	100	33	1	4.21
1705	SARAWAK	M	URBAN	NORMAL	7	18.1	113.5	14.1	114	28	4	4.37
1706	SARAWAK	M	URBAN	OBESITY	7.1	49	120	34	104	29	7	4.98
1707	SARAWAK	M	RURAL	NORMAL	7.1	20	112	15.9	98	25	1	5.36
1708	SARAWAK	M	RURAL	NORMAL	7.1	23.2	121.3	15.8	145	31.5	3	4.1
1709	SARAWAK	M	RURAL	NORMAL	7	21	122.5	14	145	21.5	8	4.17
1710	SARAWAK	M	RURAL	NORMAL	7	21	118	15.1	103	21	10	4.23
1711	SARAWAK	M	RURAL	NORMAL	7	17	112.5	13.4	136	29	5	4.63
1712	SARAWAK	M	RURAL	NORMAL	7	21.1	117.5	15.3	132	29	5	3.97
1713	SARAWAK	M	RURAL	THINNESS	7.1	16.9	113.5	13.1	104	24.5	2	4.4
1714	SARAWAK	M	RURAL	THINNESS	7.1	17.1	115	12.9	76	27.5	4	4.94
1715	SARAWAK	M	RURAL	OVERWEIGHT	7.1	22.5	113	17.6	108	28.5	1	4.82
1716	SARAWAK	M	RURAL	OBESITY	7	41	121	28	50	34.5	4	5.28
1717	SARAWAK	M	RURAL	THINNESS	7.1	14.5	108.5	12.3	76	26	5	5.6
1718	SARAWAK	M	RURAL	NORMAL	7.1	18.5	111.9	14.8	112	31	7	4.66
1719	SARAWAK	M	RURAL	OVERWEIGHT	7.1	20.5	109.2	17.2	109	20	1	5.25
1720	SARAWAK	M	RURAL	OBESITY	7.1	23	99.4	23.3	121	31	6	4.25
1721	SARAWAK	M	RURAL	OBESITY	7	31.5	106.2	27.9	106	33	3	4.58
1722	SARAWAK	M	RURAL	OBESITY	7.1	24.5	100.8	24.1	87	19.5	2	4.69
1723	SARAWAK	M	RURAL	NORMAL	7	20	119	14.1	110	28	6	5
1724	SARAWAK	M	RURAL	NORMAL	7.1	21	114	16.2	105	19	5	5.22
1725	SARAWAK	M	URBAN	OVERWEIGHT	7	24.03	117.9	17.3	135	39.5	9	4.61
1726	SARAWAK	M	URBAN	NORMAL	7.1	22.9	118.4	16.3	70	29.5	8	4.73
1727	SARAWAK	M	URBAN	OVERWEIGHT	7	27.7	122	18.6	104	18.5	6	4.48
1728	SARAWAK	M	URBAN	OBESITY	7.1	31.2	124.5	20.1	80	25	3	4.58
1729	SARAWAK	M	RURAL	NORMAL	7	23.8	120.5	16.4	100	24	4	4.44
1730	SARAWAK	M	RURAL	OBESITY	7	34	125	21.8	139	27	10	4.84
1731	SARAWAK	M	RURAL	NORMAL	7.1	20	113	15.7	135	24	5	4.84
1732	SARAWAK	M	URBAN	NORMAL	7.1	19	119	13.4	115	34	5	4.76
1733	SARAWAK	M	RURAL	THINNESS	7.1	14.1	105	12.8	77	26.5	4	5.66
1734	SARAWAK	M	URBAN	NORMAL	7	17	112.5	13.4	59	26.5	4	5.91
1735	SARAWAK	M	RURAL	NORMAL	7	16.5	110	13.6	100	27.5	6	4.81
1736	SARAWAK	M	URBAN	THINNESS	7	15	110	12.4	109	28.5	9	4.73
1737	SARAWAK	M	RURAL	NORMAL	7.1	19.2	117.5	13.9	111	32	9	4.4
1738	SARAWAK	M	RURAL	NORMAL	7.1	19.9	116.8	14.6	116	31.5	5	4.42
1739	SARAWAK	M	RURAL	OBESITY	7	32.2	118	23.1	76	32.5	6	4.92
1740	SARAWAK	M	RURAL	NORMAL	7.1	20.6	114.9	15.6	72	24.5	1	5.1
1741	SARAWAK	M	RURAL	OBESITY	7.1	32.1	119	22.7	128	35.5	8	4.54
1742	SARAWAK	M	RURAL	OBESITY	7	32.8	127.1	20.3	137	22.5	8	4.21
1743	SARAWAK	M	RURAL	NORMAL	7.1	18.8	115.8	14	110	19.5	7	4.29
1744	SARAWAK	M	RURAL	NORMAL	7	19	116	14.1	114	28.5	1	5
1745	SARAWAK	M	URBAN	OVERWEIGHT	7.1	28	124	18.2	123	32.5	5	4.73
1746	SARAWAK	M	URBAN	NORMAL	7.1	23	121	15.7	97	29	8	4.5
1747	SARAWAK	M	RURAL	OBESITY	7.1	33.7	120.8	23.1	101	33	5	5.12
1748	SARAWAK	M	RURAL	NORMAL	7	16.5	109.4	13.8	102	29	5	4.93
1749	SARAWAK	M	URBAN	NORMAL	7.1	21	121.3	14.3	132	26	1	4.17
1750	SARAWAK	M	URBAN	NORMAL	7	20	120.8	13.7	94	21	1	4.38
1751	SARAWAK	M	RURAL	OBESITY	7	33	123	21.8	116	22.5	6	5.32
1752	SARAWAK	M	RURAL	NORMAL	7	18	112	14.3	102	26	1	6.06
1753	SARAWAK	M	RURAL	NORMAL	7	18.5	107	16.2	103	32	3	5.1
1754	SARAWAK	M	RURAL	NORMAL	7.1	18.9	111.8	15.1	136	35.5	2	5
1755	SARAWAK	M	RURAL	OBESITY	7.1	19	97	20.2	98	20	1	4.39
1756	SARAWAK	M	RURAL	NORMAL	7.1	16.6	110.8	13.5	83	30	9	6.76
1757	SARAWAK	M	URBAN	NORMAL	7.1	24.1	124	15.7	98	34	6	5.22
1758	SARAWAK	M	RURAL	NORMAL	7.1	16.5	111	13.4	75	12	5	4.55
1759	SARAWAK	M	RURAL	NORMAL	7	23	119	16.2	77	35	1	5.2
1760	SARAWAK	M	URBAN	OVERWEIGHT	7	18	100	18	140	30	9	6.88
1761	SARAWAK	M	RURAL	OBESITY	7	31.12	116.5	22.9	85	29	3	5.12
1762	SARAWAK	M	RURAL	OVERWEIGHT	7	30	128.5	18.2	86	26	6	5.03
1763	SARAWAK	M	URBAN	NORMAL	7.1	20.7	117	15.1	68	26	8	7.19
1764	SARAWAK	M	URBAN	OBESITY	7.1	38.2	129	23	107	26	1	5.76
1765	SARAWAK	M	RURAL	OBESITY	7	43	129.8	25.5	97	22.5	1	4.59
1766	SARAWAK	M	RURAL	NORMAL	7.1	24	121.3	16.3	103	24	2	5.31
1767	SARAWAK	M	RURAL	NORMAL	7	21.4	116.8	15.7	145	33	7	4.3
1768	SARAWAK	M	RURAL	NORMAL	7.1	22	121	15	97	23	7	4.96
1769	SARAWAK	M	RURAL	NORMAL	7.1	18.3	117	13.4	97	18	5	4.9
1770	SARAWAK	M	RURAL	NORMAL	7	19	116.3	14	109	28.5	5	4.99
1771	SARAWAK	M	RURAL	OBESITY	7.1	32	126	20.2	87	39	6	4.74
1772	SARAWAK	M	RURAL	OVERWEIGHT	7.1	26	119	18.4	100	26	9	4.92
1773	SARAWAK	M	RURAL	NORMAL	7	22.7	119.7	15.8	85	27.5	3	6.09
1774	SARAWAK	M	RURAL	OVERWEIGHT	7.1	22	113	17.2	74	27	10	5.82
1775	SARAWAK	M	URBAN	NORMAL	7.1	19.1	110.8	15.6	64	27.5	7	4.5
1776	SARAWAK	M	RURAL	NORMAL	7	22	114	16.9	89	29.5	5	4.22
1777	SARAWAK	M	RURAL	OBESITY	7.1	34	124	22.1	65	33	1	5
1778	SARAWAK	M	RURAL	NORMAL	7	24	126	15.1	97	30	1	6
1779	SARAWAK	M	RURAL	NORMAL	7	21	121	14.3	112	9	5	9
1780	SARAWAK	M	URBAN	NORMAL	7.1	20	115.7	14.9	99	32	6	5.25
1781	SARAWAK	M	RURAL	NORMAL	7	22.04	120.3	15.2	109	27.5	8	5.01
1782	SARAWAK	M	RURAL	OBESITY	7	26	113.8	20.1	99	32.5	8	4.99
1783	SELANGOR	M	RURAL	NORMAL	7.1	23	120	16	113	21	2	4.69
1784	SELANGOR	M	URBAN	NORMAL	7	20.9	121	14.3	135	29	10	4.09
1785	SELANGOR	M	RURAL	NORMAL	7	21.8	125	14	118	28.5	8	4
1786	SELANGOR	M	URBAN	OVERWEIGHT	7.1	25	119.5	17.5	97	24	9	4.81
1787	SELANGOR	M	RURAL	SEVERE THINNESS	7	16	119	11.3	120	27.5	10	4
1788	SELANGOR	M	RURAL	OBESITY	7	30	118	21.5	66	18.5	1	5.11
1789	SELANGOR	M	URBAN	OVERWEIGHT	7	20.8	110	17.2	109	30	7	4.6
1790	SELANGOR	M	URBAN	NORMAL	7	18	115	13.6	85	29	1	3.94
1791	SELANGOR	M	URBAN	OBESITY	7.1	33	123	21.8	101	9	10	3
1792	SELANGOR	M	RURAL	NORMAL	7	22	121	15	107	31	8	3.55
1793	SELANGOR	M	URBAN	NORMAL	7.1	20	120	13.9	101	28	9	4.47
1794	SELANGOR	M	URBAN	OVERWEIGHT	7	23	116	17.1	128	32.5	7	4.72
1795	SELANGOR	M	RURAL	THINNESS	7.1	20.7	126	13	117	24.5	5	5.56
1796	SELANGOR	M	URBAN	NORMAL	7.1	20.5	121.5	13.9	130	30	5	4.35
1797	SELANGOR	M	RURAL	OVERWEIGHT	7	27.15	121	18.5	101	23	10	4.82
1798	SELANGOR	M	RURAL	OVERWEIGHT	7	26.24	122	17.6	105	25	9	5.22
1799	SELANGOR	M	URBAN	NORMAL	7.1	22	124	14.3	100	32	8	4.22
1800	SELANGOR	M	URBAN	SEVERE THINNESS	7	20	129	12	98	26	5	5.23
1801	SELANGOR	M	URBAN	NORMAL	7	18.7	111	15.2	122	26	10	4.56
1802	SELANGOR	M	URBAN	NORMAL	7.1	23	120	16	80	25	5	5.73
1803	SELANGOR	M	RURAL	THINNESS	7.1	18.8	123	12.4	108	24.5	4	4.41
1804	SELANGOR	M	RURAL	NORMAL	7	23.9	119	16.9	79	22.5	1	5.12
1805	SELANGOR	M	URBAN	NORMAL	7	18	117	13.1	99	25	5	4.87
1806	SELANGOR	M	URBAN	NORMAL	7	25	123	16.5	129	31	3	4.6
1807	SELANGOR	M	URBAN	NORMAL	7	22.1	119.5	15.5	123	34.5	7	4.23
1808	SELANGOR	M	URBAN	NORMAL	7.1	20.5	112	16.3	141	28	6	4.7
1809	SELANGOR	M	URBAN	NORMAL	7.1	21.2	114.4	16.2	115	30.5	9	4.37
1810	SELANGOR	M	URBAN	OBESITY	7.1	39.9	125.5	25.3	85	23	9	5.35
1811	SELANGOR	M	URBAN	NORMAL	7.1	21.6	117.4	15.7	85	32	7	1.59
1812	SELANGOR	M	URBAN	OBESITY	7.1	31.5	126.5	19.7	106	20.5	8	5.18
1813	SELANGOR	M	URBAN	NORMAL	7	22.01	117.5	15.9	100	29.5	4	5.35
1814	SELANGOR	M	RURAL	NORMAL	7.1	24.4	121.6	16.5	112	31.5	4	4.29
1815	SELANGOR	M	RURAL	OBESITY	7.1	35.5	126	22.4	102	28.5	9	4
1816	SELANGOR	M	URBAN	NORMAL	7.1	20.5	113	16.1	111	34	8	5.04
1817	SELANGOR	M	RURAL	NORMAL	7	20.2	118.3	14.4	120	24	8	4.42
1818	SELANGOR	M	RURAL	NORMAL	7.1	23	117.3	16.7	87	31	7	3.98
1819	SELANGOR	M	RURAL	SEVERE THINNESS	7.1	18	123	11.9	118	23.5	10	4.62
1820	SELANGOR	M	RURAL	NORMAL	7.1	24	126	15.1	109	22	9	3.98
1821	SELANGOR	M	RURAL	NORMAL	7.1	20.9	116	15.5	119	37.5	2	4.42
1822	SELANGOR	M	URBAN	NORMAL	7	21	117	15.3	122	31	5	4.53
1823	SELANGOR	M	URBAN	OBESITY	7	31.9	119.7	22.3	108	28	5	4.79
1824	SELANGOR	M	RURAL	NORMAL	7.1	26	124.5	16.8	117	23	8	4.42
1825	SELANGOR	M	URBAN	NORMAL	7.1	20	114.5	15.3	116	26.5	6	4.42
1826	SELANGOR	M	URBAN	SEVERE THINNESS	7.1	11	116	8.2	112	25	9	5.1
1827	SELANGOR	M	URBAN	NORMAL	7.1	17.5	114.5	13.3	77	25	7	5.85
1828	SELANGOR	M	RURAL	NORMAL	7.1	20	117	14.6	124	30	4	4.78
1829	SELANGOR	M	URBAN	NORMAL	7.1	21	119	14.8	76	33	7	4.53
1830	SELANGOR	M	URBAN	NORMAL	7.1	23.05	129	13.9	105	26	6	4.98
1831	SELANGOR	M	URBAN	NORMAL	7.1	22	117	16.1	113	24.5	6	4.67
1832	SELANGOR	M	RURAL	OBESITY	7	33.4	124	21.7	95	28	1	5.17
1833	SELANGOR	M	RURAL	NORMAL	7	23	124	15	104	27	10	4.85
1834	SELANGOR	M	RURAL	NORMAL	7.1	20	118	14.4	96	31	8	4.8
1835	SELANGOR	M	URBAN	NORMAL	7.1	21	115	15.9	111	27	9	4.98
1836	SELANGOR	M	URBAN	OBESITY	7	30	125	19.2	102	26	7	5.67
1837	SELANGOR	M	URBAN	NORMAL	7.1	20.7	115	15.7	92	34	6	4.67
1838	SELANGOR	M	RURAL	NORMAL	7.1	19.3	110	16	126	28.5	8	4.75
1839	SELANGOR	M	RURAL	NORMAL	7	21	116	15.6	87	29	6	4.14
1840	SELANGOR	M	RURAL	NORMAL	7.1	20	117.5	14.5	119	25.5	3	4.25
1841	SELANGOR	M	URBAN	NORMAL	7	20.5	114.5	15.6	128	24.5	4	4.53
1842	SELANGOR	M	URBAN	NORMAL	7	24	132	13.8	137	25	5	4.79
1843	SELANGOR	M	URBAN	THINNESS	7.1	18	121	12.3	80	28	6	5
1844	SELANGOR	M	URBAN	NORMAL	7.1	19.2	117	14	96	28	7	4.56
1845	SELANGOR	M	URBAN	NORMAL	7.1	20.08	114.5	15.3	119	37.5	6	4.34
1846	SELANGOR	M	RURAL	NORMAL	7.1	22.8	122	15.3	108	28	10	4.68
1847	SELANGOR	M	RURAL	OBESITY	7	31	122	20.8	102	31	1	5.67
1848	SELANGOR	M	RURAL	NORMAL	7.1	18	113	14.1	99	25	1	5.47
1849	SELANGOR	M	RURAL	NORMAL	7.1	22.3	119	15.7	98	28	10	5.1
1850	SELANGOR	M	URBAN	NORMAL	7.1	22.5	119	15.9	104	20	6	5
1851	SELANGOR	M	URBAN	THINNESS	7	21	127.5	12.9	96	30	9	4.97
1852	SELANGOR	M	URBAN	NORMAL	7	25.6	124	16.6	126	24	1	4.18
1853	SELANGOR	M	URBAN	NORMAL	7.1	24.06	128	14.7	106	29.5	6	4.93
1854	SELANGOR	M	RURAL	NORMAL	7	20.4	113.5	15.8	125	26	10	4.81
1855	SELANGOR	M	RURAL	NORMAL	7.1	19.5	117	14.2	105	27.5	2	4.17
1856	SELANGOR	M	URBAN	NORMAL	7	22.5	127	14	89	26	7	4.29
1857	SELANGOR	M	URBAN	NORMAL	7	20.5	119.5	14.4	111	21.5	6	4.35
1858	SELANGOR	M	RURAL	OBESITY	7	42.5	129	25.5	84	28	5	5.73
1859	SELANGOR	M	RURAL	NORMAL	7.1	16	109	13.5	94	23.5	4	4.93
1860	SELANGOR	M	RURAL	NORMAL	7.1	22	120	15.3	113	26	5	4.79
1861	SELANGOR	M	URBAN	NORMAL	7.1	27	131	15.7	136	26	10	4.67
1862	SELANGOR	M	URBAN	NORMAL	7.1	17.2	113.3	13.4	102	24	9	4.81
1863	SELANGOR	M	RURAL	OBESITY	7.1	39.1	127	24.2	105	24	4	4.98
1864	SELANGOR	M	RURAL	NORMAL	7.1	21.7	119	15.3	137	20	9	5.9
1865	SELANGOR	M	URBAN	NORMAL	7	21.2	121.6	14.3	123	28.5	6	5.09
1866	SELANGOR	M	URBAN	OBESITY	7	39	122	26.2	74	32	9	5.31
1867	SELANGOR	M	RURAL	OVERWEIGHT	7.1	25.6	121.5	17.3	115	25	3	4.56
1868	SELANGOR	M	URBAN	NORMAL	7	22.2	118	15.9	115	23.5	5	4.67
1869	SELANGOR	M	RURAL	OVERWEIGHT	7.1	23	115	17.4	120	29	5	5.5
1870	SELANGOR	M	URBAN	NORMAL	7.1	22.9	122.9	15.2	86	19	7	5.43
1871	SELANGOR	M	RURAL	OBESITY	7.1	29	121	19.8	123	19	4	4.5
1872	SELANGOR	M	URBAN	THINNESS	7.1	19.2	121	13.1	86	25	6	5.17
1873	SELANGOR	M	URBAN	NORMAL	7	22.5	118.5	16	101	33	2	4.86
1874	SELANGOR	M	RURAL	NORMAL	7	17.6	113	13.8	103	24	3	4.85
1875	SELANGOR	M	URBAN	NORMAL	7	23	121	15.7	133	25	9	5.07
1876	SELANGOR	M	RURAL	NORMAL	7.1	24.2	122	16.3	121	16	10	5.48
1877	SELANGOR	M	RURAL	OBESITY	7.1	27	118	19.4	107	28	2	4.67
1878	SELANGOR	M	RURAL	NORMAL	7.1	22	127	13.6	101	26	1	3.92
1879	SELANGOR	M	URBAN	OBESITY	7.1	32	121	21.9	112	25.5	8	5.92
1880	SELANGOR	M	URBAN	OBESITY	7.1	27.5	120	19.1	115	24	5	4.92
1881	SELANGOR	M	RURAL	THINNESS	7.1	20	124	13	99	29.5	8	6.04
1882	SELANGOR	M	URBAN	NORMAL	7.1	18	116	13.4	94	24	2	4.68
1883	SELANGOR	M	RURAL	NORMAL	7	19	112.5	15	132	20.5	4	5.1
1884	SELANGOR	M	URBAN	NORMAL	7.1	23	127.5	14.1	84	20.5	6	1.59
1885	SELANGOR	M	RURAL	NORMAL	7.1	22	121.5	14.9	104	25.5	4	5.98
1886	SELANGOR	M	RURAL	NORMAL	7	21.5	115	16.3	109	26.5	7	5.04
1887	SELANGOR	M	RURAL	NORMAL	7.1	21.4	122	14.4	124	19	3	4.73
1888	SELANGOR	M	RURAL	NORMAL	7	19	112	15.1	133	24	3	6.35
1889	SELANGOR	M	RURAL	NORMAL	7	23	121	15.7	105	21	8	5.04
1890	SELANGOR	M	RURAL	THINNESS	7.1	18	119	12.7	94	31	2	4.35
1891	SELANGOR	M	URBAN	NORMAL	7.1	22.9	124.2	14.8	93	34.5	4	5.62
1892	SELANGOR	M	URBAN	OBESITY	7	35	128.3	21.3	69	23	7	4.5
1893	SELANGOR	M	RURAL	OBESITY	7	45	125	28.8	65	32	3	5.93
1894	SELANGOR	M	RURAL	OVERWEIGHT	7.1	29	129	17.4	77	29	4	4.78
1895	SELANGOR	M	URBAN	THINNESS	7.1	14.9	108	12.8	121	33	4	4.84
1896	SELANGOR	M	URBAN	NORMAL	7	21.2	117	15.5	114	28	9	5.21
1897	SELANGOR	M	URBAN	THINNESS	7.1	18.6	119	13.1	97	27	6	4.38
1898	SELANGOR	M	URBAN	NORMAL	7.1	17	111.5	13.7	92	28	1	4.62
1899	SELANGOR	M	URBAN	NORMAL	7.1	22.6	125	14.5	103	21.5	9	4.95
1900	SELANGOR	M	URBAN	NORMAL	7	18.4	111	14.9	93	29	1	5.15
1901	SELANGOR	M	RURAL	NORMAL	7.1	17.9	109.2	15	101	26	7	5.22
1902	SELANGOR	M	URBAN	OVERWEIGHT	7	25.8	120.5	17.8	89	33	2	5.17
1903	SELANGOR	M	URBAN	OBESITY	7	35.5	125	22.7	92	27	3	4.78
1904	SELANGOR	M	RURAL	NORMAL	7.1	19.2	116	14.3	107	25	6	3.91
1905	SELANGOR	M	RURAL	NORMAL	7	25	125	16	107	28	1	5.06
1906	SELANGOR	M	RURAL	NORMAL	7.1	21.2	113.5	16.5	110	31.5	10	4.34
1907	SELANGOR	M	RURAL	NORMAL	7.1	22.1	121	15.1	83	15	4	3.76
1908	SELANGOR	M	RURAL	NORMAL	7	21.9	115.5	16.4	126	24	10	4.48
1909	SELANGOR	M	URBAN	OBESITY	7.1	37.11	125	23.8	86	30	1	4.82
1910	SELANGOR	M	RURAL	NORMAL	7	18.4	117	13.4	100	26.5	6	5.04
1911	SELANGOR	M	URBAN	NORMAL	7.1	19	115.5	14.2	102	21	2	4.55
1912	SELANGOR	M	RURAL	NORMAL	7	22	124	14.3	90	13	5	4.23
1913	SELANGOR	M	RURAL	NORMAL	7	20.6	116	15.3	86	17	6	4.73
1914	SELANGOR	M	RURAL	NORMAL	7.1	18.9	116	14	102	19	6	4.98
1915	SELANGOR	M	URBAN	NORMAL	7	18	113	14.1	124	29	8	4.87
1916	SELANGOR	M	RURAL	THINNESS	7	18	119	12.7	83	29.5	1	4.79
1917	SELANGOR	M	URBAN	NORMAL	7	17	112	13.6	93	28	2	4.71
1918	SELANGOR	M	RURAL	NORMAL	7.1	24	126	15.1	105	24.5	6	4.75
1919	SELANGOR	M	URBAN	NORMAL	7	20	118.9	14.1	73	23	10	5.85
1920	SELANGOR	M	RURAL	OBESITY	7.1	34	126	21.4	90	21	8	5.27
1921	SELANGOR	M	URBAN	NORMAL	7.1	20	116	14.9	121	20	8	5.2
1922	SELANGOR	M	RURAL	SEVERE THINNESS	7	17.7	121	12.1	96	26.5	1	4.85
1923	SELANGOR	M	RURAL	THINNESS	7.1	16	113	12.5	94	28	1	5.15
1924	SELANGOR	M	RURAL	OVERWEIGHT	7.1	29.5	126	18.6	81	28.5	9	3.1
1925	SELANGOR	M	RURAL	NORMAL	7.1	24.7	126	15.6	113	31	1	5.13
1926	SELANGOR	M	RURAL	NORMAL	7	19	114	14.6	96	27	2	5.25
1927	SELANGOR	M	RURAL	NORMAL	7.1	20.7	116	15.4	85	24	4	4.9
1928	SELANGOR	M	RURAL	NORMAL	7.1	23	119	16.2	88	27	10	4.98
1929	SELANGOR	M	RURAL	NORMAL	7.1	22	123	14.5	152	30	8	4.45
1930	SELANGOR	M	RURAL	OBESITY	7.1	42.8	124.9	27.4	64	26	6	5.6
1931	SELANGOR	M	URBAN	OBESITY	7	30.08	125.7	19	63	18	9	5.35
1932	SELANGOR	M	RURAL	NORMAL	7.1	23	118	16.5	76	26	2	4.78
1933	SELANGOR	M	RURAL	NORMAL	7.1	21	120	14.6	131	29	7	3.93
1934	SELANGOR	M	RURAL	THINNESS	7	17	115.4	12.8	104	25	1	5.42
1935	SELANGOR	M	URBAN	NORMAL	7	22.11	119	15.6	100	27	1	5.84
1936	SELANGOR	M	RURAL	OBESITY	7.1	30	123	19.8	93	26	7	5.2
1937	SELANGOR	M	URBAN	NORMAL	7	21	115	15.9	129	33	4	4.23
1938	SELANGOR	M	URBAN	NORMAL	7.1	19	114	14.6	132	34	8	5.17
1939	SELANGOR	M	URBAN	NORMAL	7.1	20.9	113.6	16.2	122	25	9	4.67
1940	SELANGOR	M	URBAN	OVERWEIGHT	7.1	24.6	117	18	80	21	1	4.84
1941	SELANGOR	M	RURAL	NORMAL	7.1	19	116.1	14.1	120	26	5	4.75
1942	SELANGOR	M	RURAL	THINNESS	7	17.2	117	12.6	144	21	3	5.23
1943	SELANGOR	M	URBAN	NORMAL	7.1	17	110	14	116	26	1	5.3
1944	SELANGOR	M	URBAN	NORMAL	7	18.3	110.5	15	86	24	4	5.29
1945	SELANGOR	M	RURAL	SEVERE THINNESS	7.1	15.9	117	11.6	95	29	5	5.5
1946	SELANGOR	M	URBAN	NORMAL	7.1	22	122	14.8	76	23.5	1	5.03
1947	SELANGOR	M	URBAN	NORMAL	7	23	124	15	64	26.5	1	6.6
1948	SELANGOR	M	URBAN	NORMAL	7	21	122	14.1	90	22	2	8.28
1949	SELANGOR	M	RURAL	NORMAL	7.1	21	112	16.7	76	24	1	5.67
1950	SELANGOR	M	URBAN	NORMAL	7.1	28.5	129.5	17	57	19	2	5.41
1951	SELANGOR	M	URBAN	NORMAL	7.1	25	121.5	16.9	85	30	4	5.42
1952	SELANGOR	M	RURAL	NORMAL	7.1	20	116	14.9	89	24	2	4.56
1953	TERENGGANU	M	URBAN	NORMAL	7	20	120	13.9	127	30	8	3.87
1954	TERENGGANU	M	RURAL	NORMAL	7.1	20	114	15.4	132	33	6	4.26
1955	TERENGGANU	M	URBAN	OBESITY	7.1	29.2	123	19.3	137	27	7	4.22
1956	TERENGGANU	M	RURAL	NORMAL	7.1	18.2	114.5	13.9	135	27.5	7	4.39
1957	TERENGGANU	M	URBAN	NORMAL	7.1	18.4	112.1	14.6	144	28.5	7	4.62
1958	TERENGGANU	M	URBAN	NORMAL	7.1	20.5	122	13.8	102	34.5	6	4.39
1959	TERENGGANU	M	URBAN	NORMAL	7	19.3	116	14.3	116	27	7	4.34
1960	TERENGGANU	M	RURAL	OBESITY	7	31	124	20.2	141	29.5	7	5.03
1961	TERENGGANU	M	URBAN	NORMAL	7	19.9	114	15.3	106	31	6	4.59
1962	TERENGGANU	M	RURAL	THINNESS	7.1	17.09	117	12.5	107	32	8	5.03
1963	TERENGGANU	M	URBAN	NORMAL	7.1	19.49	114.5	14.9	123	34	3	5
1964	TERENGGANU	M	RURAL	NORMAL	7	19	120.1	13.2	114	24.5	5	4.22
1965	TERENGGANU	M	URBAN	NORMAL	7.1	20.3	117	14.8	100	32.5	1	4.16
1966	TERENGGANU	M	RURAL	NORMAL	7.1	17	110	14	110	29.5	5	4.75
1967	TERENGGANU	M	RURAL	OBESITY	7.1	40.5	124	26.3	107	33.5	7	5.42
1968	TERENGGANU	M	RURAL	NORMAL	7	17.4	112.8	13.7	105	31.5	6	5.17
1969	TERENGGANU	M	URBAN	NORMAL	7.1	18	112	14.3	118	23.5	8	4.97
1970	TERENGGANU	M	RURAL	NORMAL	7.1	16	107	14	133	27	5	5.16
1971	TERENGGANU	M	URBAN	NORMAL	7	16	107	14	95	31	8	5.22
1972	TERENGGANU	M	URBAN	OVERWEIGHT	7	23.2	116.4	17.1	124	18.5	8	4.94
1973	TERENGGANU	M	URBAN	NORMAL	7	21.9	124	14.2	113	20.5	7	4.75
1974	TERENGGANU	M	RURAL	NORMAL	7	18.09	111	14.7	108	28	4	5.16
1975	TERENGGANU	M	RURAL	NORMAL	7.1	18	108	15.4	107	26.5	1	4.68
1976	TERENGGANU	M	RURAL	NORMAL	7.1	20.6	117	15	106	28.5	4	5.23
1977	TERENGGANU	M	URBAN	NORMAL	7.1	19	112.6	15	128	27.5	1	5.43
1978	TERENGGANU	M	RURAL	OVERWEIGHT	7	31.8	131	18.5	88	28	2	4.75
1979	TERENGGANU	M	RURAL	NORMAL	7	17.01	113	13.3	119	24	1	4.94
1980	TERENGGANU	M	URBAN	OVERWEIGHT	7	26.4	123	17.4	95	27	5	5.27
1981	TERENGGANU	M	RURAL	THINNESS	7	18	118	12.9	120	24	1	5
1982	TERENGGANU	M	RURAL	NORMAL	7.1	19	113	14.9	100	24.5	2	4.93
1983	TERENGGANU	M	RURAL	NORMAL	7.1	17	111.9	13.6	108	25	1	5.12
1984	TERENGGANU	M	RURAL	OBESITY	7	33.1	121	22.6	74	27	3	4.97
1985	TERENGGANU	M	URBAN	NORMAL	7.1	17.8	114.5	13.6	96	27	3	5.44
1986	TERENGGANU	M	URBAN	NORMAL	7.1	18.6	110.5	15.2	102	22.5	2	5
1987	TERENGGANU	M	URBAN	NORMAL	7	21.6	121	14.8	83	27	3	5.22
1988	TERENGGANU	M	RURAL	OVERWEIGHT	7.1	23.01	112.8	18.1	98	13	7	5.88
1989	TERENGGANU	M	RURAL	NORMAL	7.1	20	114	15.4	89	24	6	6
1990	TERENGGANU	M	RURAL	NORMAL	7	24	123	15.9	91	23	4	5.12
1991	TERENGGANU	M	RURAL	NORMAL	7	20	120.5	13.8	77	23	6	5.61
1992	TERENGGANU	M	RURAL	OVERWEIGHT	7.1	23	115.5	17.2	96	25	1	5.22
1993	TERENGGANU	M	URBAN	THINNESS	7	17	114.8	12.9	91	23	3	5.34
1994	TERENGGANU	M	URBAN	OBESITY	7	24	111.4	19.3	82	28	1	8.01
1995	TERENGGANU	M	RURAL	SEVERE THINNESS	7.1	15	113	11.7	101	14	1	5.47
1996	TERENGGANU	M	URBAN	OBESITY	7.1	29	123.1	19.1	75	22.5	1	5.19
1997	TERENGGANU	M	RURAL	SEVERE THINNESS	7.1	14.5	110.7	11.8	74	25	1	6.1
1998	TERENGGANU	M	RURAL	NORMAL	7.1	15	104	13.9	80	17	1	5.09

## Sheet: Desc
	XLSTAT 2019.2.2.59614 - Descriptive statistics - Start time: 27/7/2020 at 4:50:13 PM / End time: 27/7/2020 at 4:50:20 PM / Microsoft Excel 16.013001
	Quantitative data: Workbook = Data in Brief (Male & Female).xlsx / Sheet = PAPER 1 / Range = 'PAPER 1'!$E$1:$L$1999 / 1998 rows and 8 columns
	Qualitative data: Workbook = Data in Brief (Male & Female).xlsx / Sheet = PAPER 1 / Range = 'PAPER 1'!$A$1:$D$1999 / 1998 rows and 4 columns
	:
	Descriptive statistics (Quantitative data):
	Statistic	AGE	WEIGHT (kg)	HEIGHT (cm)	BMI (kg/m2)	POWER (cm)	FLEXIBILITY (cm)	COORDINATION (no.)	SPEED (sec)
	Nbr. of observations	1998	1998	1998	1998	1998	1998	1998	1998
	Minimum	7	11	76.5	8.2	50	9	1	1.59
	Maximum	7.1	49	140	35.1	160	41	10	10
	Mean	7.05751	22.2083	118.26	15.7743	96.2007	26.2615	4.07908	5.16342
	Variance (n)	0.00244364	29.2775	35.6647	9.38288	309.403	24.3011	7.72548	0.499266
	Standard deviation (n)	0.0494332	5.41087	5.97199	3.06315	17.5898	4.92962	2.77947	0.706588
	Box plots:
	Descriptive statistics (Qualitative data):
	Variable\Statistic	Nbr. of observations	Nbr. of categories	Mode	Mode frequency	Categories	Frequency per category	Rel. frequency per category (%)	Proportion per category
	STATE	1998	16	SELANGOR	349	JOHOR	241	12.0621	0.120621
						KEDAH	133	6.65666	0.0665666
						KELANTAN	128	6.40641	0.0640641
						KUALA LUMPUR	90	4.5045	0.045045
						LABUAN	5	0.25025	0.0025025
						MELAKA	45	2.25225	0.0225225
						NEGERI SEMBILAN	72	3.6036	0.036036
						PAHANG	129	6.45646	0.0645646
						PERAK	166	8.30831	0.0830831
						PERLIS	16	0.800801	0.00800801
						PULAU PINANG	122	6.10611	0.0610611
						PUTRAJAYA	11	0.550551	0.00550551
						SABAH	202	10.1101	0.101101
						SARAWAK	199	9.95996	0.0995996
						SELANGOR	349	17.4675	0.174675
						TERENGGANU	90	4.5045	0.045045
	GENDER	1998	2	F	999	F	999	50	0.5
						M	999	50	0.5
	RESIDENTIAL	1998	2	URBAN	1052	RURAL	946	47.3473	0.473473
						URBAN	1052	52.6527	0.526527
	CLASS (BMI)	1998	5	NORMAL	1419	NORMAL	1419	71.021	0.71021
						OBESITY	218	10.9109	0.109109
						OVERWEIGHT	205	10.2603	0.102603
						SEVERE THINNESS	48	2.4024	0.024024
						THINNESS	108	5.40541	0.0540541
	Bar charts:
	Pie charts:
